# Supplementary material for: A metabolomics characterisation of natural variation in the resistance of cassava to whitefly
Source: BMC Plant Biol. 2019 Nov 27;19:518. doi: 10.1186/s12870-019-2107-1 (PMC6882011; doi:10.1186/s12870-019-2107-1)
Supplement: Supplementary file 2 — Additional file 2: Table S1. Fold-change of metabolites characterized by LC-MS and GC-MS in COL2246 and ECU72 and sorted by (a) analytical platform or (b) chemical class. Ratios defined as COL2246/ECU72 are highlighted in bold when significant (p < 0.05). [file 12870_2019_2107_MOESM2_ESM.xlsx]

## Sheet: Table S1a
Table S1:	average ± SD ratios of annotated metabolites (targeted analysis) between susceptible COL2246 and tolerant ECU72.
	Signifcantly different metabolites (p<0.05, T-test muliple comparison α =0.05) are highlighted in bold.
	Green and pink bold values indicate signifcant increase in COL2246 and ECU72 respectively
	Sorted by analytical platform
		COL2246/ECU72 ratios (AVG ± SD)	days post-infestation
Platform	Class	ID compounds	0	0.5	1	7	14	22
LCMS	Apocarotenoid	3,6-dihydroxy-5,6-dihydro-β-ionol hexoside	2.06±1.02	3.31±2.21	3.45±2.39	4.29±2.54	1.89±0.88	1.9±0.95
LCMS	Apocarotenoid	Blumenol A-hexoside FA_7.5min	1.51±1.02	2.28±1.42	2.28±2.24	2.96±2.37	1.18±0.39	1.37±0.55
LCMS	Apocarotenoid	Blumenol A-Hexoside FA_9.5min	0.89±0.22	1.16±0.34	0.94±0.29	1.38±0.35	0.9±0.2	0.98±0.25		>1	↑ COL2246 (p<0.05)
LCMS	Apocarotenoid	Blumenol B-hexoside FA_10min	1.31±0.48	1.53±0.79	1.61±0.73	2.52±1.49	1.2±0.46	1.09±0.27		<1	↑ ECU72 (p<0.05)
LCMS	Apocarotenoid	Blumenol B-hexoside FA_5.7min	1.37±0.49	1.29±0.63	1.37±0.43	2±1.15	1.12±0.25	1.03±0.18
LCMS	Apocarotenoid	Blumenol B-hexoside FA_9.3min	1.08±0.4	1.58±0.51	1.47±0.38	1.95±0.58	1.22±0.3	1.34±0.49
LCMS	Apocarotenoid	Hydroxy-blumenol A-hexoside FA	1.33±0.47	1.42±0.76	1.48±0.74	2.16±1.52	1.15±0.22	1.18±0.25		FA	formic acid adduct
LCMS	Cyanogenic glycoside	Linamarin FA	2.94±3.46	0.96±0.15	1.13±0.68	1.6±1.19	0.84±0.31	0.45±0.32		TMS	trimethyl silyl derivative
LCMS	Cyanogenic glycoside	Lotaustralin anitrile-apioside_3.9min	1.63±1.44	0.64±0.09	0.8±0.38	1.4±0.56	1.16±0.28	0.66±0.17		MEOX	methoxyamine derivative
LCMS	Cyanogenic glycoside	Lotaustralin anitrile-apioside FA_3.9min	1.44±1.25	0.64±0.13	0.88±0.6	1.52±0.69	1.2±0.3	0.66±0.19
LCMS	Cyanogenic glycoside	Lotaustralin anitrile-apioside_4.7min	1.4±0.57	1.49±0.4	1.83±0.5	1.36±0.23	1.94±1.07	1.76±0.57
LCMS	Cyanogenic glycoside	Lotaustralin anitrile-apioside FA_4.7min	1.36±0.46	1.46±0.38	1.51±0.16	1.82±0.61	1.78±0.38	1.83±0.33
LCMS	Cyanogenic glycoside	Lotaustralin FA	2.92±3.86	0.59±0.3	1.88±1.63	1.61±1.4	0.71±0.33	0.63±0.97
LCMS	Cyanogenic glycoside	Prunasin anitrile-pentoside FA	1.42±0.43	1.42±0.46	1.69±0.15	1.86±0.39	2±0.42	1.9±0.44
LCMS	Flavonoid/Flavan-3-ol	Catechin/Epicatechin_5min	2.02±1.19	2.74±1.71	2.34±0.77	2.69±0.55	1.92±1.63	2.19±1.03
LCMS	Flavonoid/Flavan-3-ol	Catechin/Epicatechin_6.9min	1.61±0.51	1.61±0.66	1.99±0.77	3.64±1.65	1.96±0.82	1.96±0.72
LCMS	Flavonoid/Flavan-3-ol	EGC-EGCG_4min	4.24±1.66	8.55±4.88	5.6±1.35	10.66±6.49	3.82±1.37	16.86±6.13
LCMS	Flavonoid/Flavan-3-ol	EGCG	3.02±1.26	6.92±3.13	3.45±0.43	7.88±5.01	2.68±0.77	11.93±5.04
LCMS	Flavonoid/Flavan-3-ol	Epigallocatechin (EGC)	1.54±0.32	2.57±1.85	3.06±1.66	4.39±1.15	2.65±2.14	3.29±1.05
LCMS	Flavonoid/Flavonol	Calabricoside B	1.64±0.56	1.11±0.19	1.05±0.32	1.48±0.41	1.46±0.26	1.39±0.29
LCMS	Flavonoid/Flavonol	Flavonol-monoglycoside_479.0842_9.3min	1.11±0.35	2.09±0.69	1.51±0.4	1.89±0.74	1.21±0.31	2.82±1.21
LCMS	Flavonoid/Flavonol	Flavonol-trisaccharide_771.2005_7.8min	1.01±0.32	0.93±0.37	1.36±0.96	1.96±1.24	1.12±0.55	1.23±0.62
LCMS	Flavonoid/Flavonol	Flavonol-trisaccharide_755.2034_8.9min	1.3±0.32	1.42±0.11	1.18±0.28	1.88±0.64	1.46±0.19	1.47±0.29
LCMS	Flavonoid/Flavonol	Isorhamnetin-3-O-rutinoside	2.23±0.41	1.89±0.37	2.46±0.44	2.84±0.51	2.51±0.5	2.18±0.39
LCMS	Flavonoid/Flavonol	Kaempferol-deoxyhexosyl-pentoside	3.06±1.17	3.26±1.05	2.87±0.87	4.88±2.49	2.71±0.63	3.14±1.02
LCMS	Flavonoid/Flavonol	Kaempferol-pentoside	6.31±2.59	4.88±2.65	4.76±0.92	3.84±1.88	4.64±1.57	4.15±1.13
LCMS	Flavonoid/Flavonol	Kaempferol-rutinoside	1.18±0.23	1.11±0.12	1.06±0.11	1.3±0.25	1.19±0.25	1.26±0.18
LCMS	Flavonoid/Flavonol	Kaempferol-7-O-glucoside	0.55±0.24	0.71±0.19	0.55±0.06	0.69±0.23	0.58±0.16	0.92±0.26
LCMS	Flavonoid/Flavonol	Kaempherol	1.53±0.96	1.34±0.51	1.16±0.74	0.99±0.49	1.89±1.31	1.14±0.43
LCMS	Flavonoid/Flavonol	Kaempherol-3-O-rhamnosyl-glucoside-7-O-rhamnoside	0.92±0.15	0.98±0.16	0.73±0.09	1±0.28	0.85±0.09	0.99±0.26
LCMS	Flavonoid/Flavonol	Methylkaempferol-hexoside	0.81±0.25	1.07±0.65	1.13±0.76	1.49±1.01	1.38±0.28	0.86±0.22
LCMS	Flavonoid/Flavonol	Myricetin-deoxyhexosyl-hexoside	1.19±0.2	1.98±0.64	1.46±0.36	2.21±1.02	1.37±0.42	3.4±1.35
LCMS	Flavonoid/Flavonol	Quercetin	1.7±0.72	1.45±0.48	1.34±0.56	1.52±0.91	1.5±0.54	1.62±0.48
LCMS	Flavonoid/Flavonol	Quercetin-hexoside	0.81±0.14	1.33±0.55	1.25±0.39	1.48±0.55	0.85±0.27	1.77±0.49
LCMS	Flavonoid/Flavonol	Quercetin-pentoside	4.77±1.25	4.03±1.74	4.03±1.1	3.92±1.63	3.82±1.11	3.6±0.87
LCMS	Flavonoid/Flavonol	Rutin	1.13±0.19	1.13±0.12	1.19±0.11	1.35±0.32	1.21±0.16	1.28±0.17
LCMS	Flavonoid/Flavanonol	Aromadendrin-O-hexoside	0.97±0.29	1.26±0.22	1.04±0.19	1.78±0.82	0.94±0.2	1.72±0.49
LCMS	Flavonoid/Flavone	Tricin-O-hexoside	0.5±0.16	0.43±0.14	0.41±0.1	0.53±0.13	0.36±0.09	0.55±0.15
LCMS	Flavonoid/Dimer	Flavonoid dimer_537.083_20.9min	0.83±0.37	0.65±0.29	0.68±0.3	0.82±0.29	0.67±0.32	0.55±0.3
LCMS	Flavonoid/Dimer	Flavonoid dimer_539.097_21.8min	0.6±0.48	0.34±0.12	0.37±0.14	0.42±0.17	0.4±0.21	0.32±0.08
LCMS	Lignin	G(t8-O-4)S(8-5)G_10.5min	6.76±1.8	6.22±3.51	7.59±3.75	15.66±6.78	8±4.25	12.47±11.56
LCMS	Lignin	G(t8-O-4)S(8-5)G_11min	6.85±2.84	6.45±2.07	7.71±4.29	10.61±5.48	6.61±3.03	14.32±7.6
LCMS	Lignin	Lignin oligomer_723.473_13.3min	1.17±0.34	1.06±0.2	1.03±0.19	1.47±0.68	0.98±0.2	0.92±0.17
LCMS	Lignan	Lariciresinol-deoxyhexoside	6.38±1.52	6.17±2.44	6.96±2.78	5.82±1.85	5.75±0.8	3.82±1.35
LCMS	Lignan	Lignan_533.2062_13.9min	15.54±3.14	14.11±3	14.23±4.56	14.22±4.5	14.42±2.69	8.43±1.38
LCMS	Neolignan	Dehydrodiconiferyl alcohol (DDC)-hexoside-a FA	0.64±0.23	0.69±0.08	0.88±0.19	0.71±0.25	0.94±0.07	0.71±0.17
LCMS	Neolignan	Dehydrodiconiferyl alcohol (DDC)-hexoside-b FA	0.66±0.2	0.74±0.16	0.92±0.2	0.7±0.24	0.85±0.14	0.77±0.18
LCMS	Neolignan	Isodihydrodehydrodiconiferyl alcohol (IDDC)-hexoside FA	0.55±0.25	0.59±0.11	0.53±0.11	0.62±0.14	0.61±0.16	0.71±0.13
LCMS	Lignan/Lignin	Lignan/Lignin_669.268_15min	0.04±0.01	0.04±0.01	0.05±0.01	0.08±0.03	0.06±0.02	0.05±0.02
LCMS	Phenylpropanoid	3-O-p-Coumaroylquinic acid	4.84±2.14	4.39±1.61	3.61±1.75	4.46±1.85	3.53±1.16	4.22±1.73
LCMS	Phenylpropanoid	4-O-p-Coumaroylquinic acid_7.2min	2.56±0.71	3.55±0.8	2.55±0.58	3.77±0.94	3.17±0.66	3.33±0.88
LCMS	Phenylpropanoid	4-O-p-Coumaroylquinic acid_7.7min	4.43±1.53	6.53±1.5	4.63±1.67	8.61±2.36	5.54±1.33	7.47±4.53
LCMS	Phenylpropanoid	p-Coumaroyl- malate_10.5min	9.01±3.11	8.4±3.56	8.94±5.96	15.31±7.51	8.66±2.22	16.82±5.86
LCMS	Phenylpropanoid	p-Coumaroyl-malate_11min	7.99±2.22	7.02±2.04	7.83±4.88	11.29±5.42	6.52±1.47	14.12±5.87
LCMS	Phenylpropanoid	p-Coumaroyl-malate_malate fragment_11min	5.2±1.38	4.83±1.32	5.12±2.93	7.11±2.01	4.86±0.97	9.03±3.74
LCMS	Phenylpropanoid	p-Coumaroyl-hexoside	1.13±1.12	0.61±0.12	1.15±0.9	1.47±0.9	1.06±0.35	1.05±0.31
LCMS	Phenylpropanoid	p-Coumaroyl-shikimate	2.24±1.33	1.81±0.49	1.85±0.67	2.8±1.22	2.02±0.89	2.66±1.14
LCMS	Phenylpropanoid	5-O-Caffeoyl-quinic acid	2.08±0.66	1.76±0.99	1.17±0.48	1.45±0.56	1.58±0.65	1.87±0.51
LCMS	Phenylpropanoid	Caffeoyl-malate	2.79±2.06	2.21±0.52	2.4±0.45	2.98±1.15	2.29±0.51	2.67±1.38
LCMS	Phenylpropanoid	Caffeoyl-malate quinone form	2.72±2.2	2.05±0.48	2.65±0.78	3.26±2.55	2.26±1.17	2.26±1.21
LCMS	Phenylpropanoid	Caffeoyl-malate_caffeoyl fragment	2.46±1.54	1.99±0.46	2.17±0.29	2.54±0.9	2.11±0.39	2.15±0.98
LCMS	Phenylpropanoid	Caffeoyl-malate_caffeoyl quinone form fragment	1.71±0.85	1.63±0.31	1.67±0.34	1.88±0.9	1.64±0.48	1.56±0.46
LCMS	Phenylpropanoid	Caffeoyl-malate_malate fragment	2.52±1.51	3.14±3.06	2.19±0.36	2.56±0.95	2.12±0.57	3.85±4.85
LCMS	Phenylpropanoid	Caffeoyl-hexoside_5min	0.37±0.29	0.34±0.11	0.21±0.13	0.37±0.21	0.49±0.17	0.43±0.25
LCMS	Phenylpropanoid	Caffeoyl-hexoside_6.4min	0.83±0.16	0.75±0.27	0.63±0.17	0.85±0.12	0.75±0.14	0.87±0.16
LCMS	Phenylpropanoid	4-O-Feruloyl-quinic acid_8.3min	1.03±0.32	0.75±0.19	0.66±0.11	0.72±0.14	0.86±0.18	0.62±0.09
LCMS	Phenylpropanoid	4-O-Feruloyl-quinic acid_8.8min	1.26±0.27	1±0.21	0.92±0.23	1.21±0.31	1.33±0.34	1.04±0.33
LCMS	Phenylpropanoid	5-O-Feruloyl-quinic acid_5.9min	1.05±0.29	0.74±0.21	0.7±0.21	0.75±0.23	0.89±0.19	0.78±0.14
LCMS	Phenylpropanoid	Feruloyl-malate	1.89±1.2	1.29±0.29	1.38±0.65	2.23±0.67	2.19±0.48	1.75±0.84
LCMS	Phenylpropanoid	Feruloyl-citramalate	0.84±0.22	0.91±0.05	0.82±0.07	1.04±0.31	0.84±0.05	0.82±0.09
LCMS	Phenylpropanoid	Feruloyl-hexoside	0.83±0.6	0.42±0.1	0.51±0.16	0.51±0.22	0.67±0.18	0.52±0.14
LCMS	Phenylpropanoid	Syringin FA	1.14±0.38	0.86±0.14	1.05±0.32	1.55±0.38	1.68±0.68	1.28±0.23
LCMS	Phenylpropanoid	Syringin FA	1.19±0.56	0.87±0.27	1.06±0.22	1.71±0.65	1.54±0.72	1.4±0.21
LCMS	Dihydroxybenzoic acid	Protocatechoyl-hexose	1.03±0.14	1.16±0.5	1.2±0.32	1.47±0.78	1.65±0.44	1.17±0.23
LCMS	Trihydroxybenzoic acid	Gallic acid	1.85±0.8	3.51±2.1	2.26±1.06	2.53±0.82	2.22±1.55	4.4±1.56
LCMS	Trihydroxybenzoic acid	Galloyl-hexose	0.97±0.3	0.82±0.33	0.7±0.17	1±0.51	1.4±0.46	0.86±0.32
LCMS	Sugar	Gluconic acid	1.07±0.43	0.89±0.16	1±0.36	1.05±0.46	1.14±0.36	0.78±0.2
LCMS	Sugar	Hexose	1.41±0.55	0.97±0.14	0.87±0.3	1.09±0.56	1.09±0.41	0.78±0.15
LCMS	Sugar	Hexose FA	1.23±0.29	0.97±0.18	0.85±0.12	1.14±0.44	1.02±0.21	0.89±0.19
LCMS	Sugar	Sucrose	1.09±0.19	1.01±0.17	0.84±0.31	1.14±0.26	0.93±0.23	1.06±0.29
LCMS	Sugar	Sucrose FA	1.09±0.31	1.04±0.18	0.89±0.35	1.13±0.22	0.94±0.32	1.12±0.36
LCMS	TCA Cycle	Citric/Isocitric acid_1.4min	1.09±0.67	1.34±0.62	1.36±0.29	1.3±0.43	1.41±0.65	2.08±1.27
LCMS	TCA Cycle	Citric/Isocitric acid_1.8min	0.99±0.21	1.06±0.23	0.92±0.11	1.4±0.36	1.12±0.42	1.22±0.35
LCMS	TCA Cycle	Malic acid	1.53±0.37	1.33±0.28	1.24±0.09	1.42±0.36	1.24±0.18	1.23±0.23
LCMS	Fatty acid	Trihydroxy-octadecadienoic acid (tri-OH-C18:2)	3.71±6.66	1.88±1.44	1.19±1.01	4.92±7.17	1.92±1.79	1.41±0.4
LCMS	Fatty acid derivative	Azelaic acid	0.83±0.17	0.61±0.23	0.81±0.13	0.72±0.28	0.75±0.28	0.75±0.25
LCMS	Vitamin B	Pantothenic acid	0.9±0.33	0.69±0.19	0.69±0.18	0.81±0.2	0.57±0.12	0.56±0.12
LCMS	Vitamin C	Ascorbic acid	1.06±0.68	1.06±0.22	0.6±0.1	1.1±0.38	0.85±0.15	1.33±0.7
LCMS	Amino acid	Glutamic acid	1.1±0.76	1.12±0.39	0.99±0.32	1.42±0.82	1.37±0.77	0.88±0.18
LCMS	Chlorophyll degradation	diMg-dihydroxyacetate_Tetramer	1.67±0.51	1.45±0.4	1.37±0.47	1.91±0.61	1.38±0.42	1.1±0.23
LCMS	Chlorophyll degradation	diMg-dihydroxyacetate_Trimer	1.61±0.41	1.42±0.42	1.34±0.35	1.62±0.94	1.39±0.4	1.19±0.25
LCMS	Chlorophyll degradation	diMg-dihydroxyacetate FA_Dimer	1.43±0.3	1.38±0.4	1.32±0.26	1.64±0.48	1.34±0.25	1.21±0.25
LCMS	UNKlcms-ID Level 3	UNK-488.1636_1.3min-Glutamic acid-sucrose	0.83±0.31	1.03±0.34	0.9±0.34	1.21±0.34	0.95±0.11	0.97±0.18
LCMS	UNKlcms-ID Level 3	UNK-559.3123_27.4min-glycolipid	4.15±7.6	0.39±0.16	0.58±0.4	0.5±0.27	0.78±0.31	0.46±0.19
LCMS	UNKlcms-ID Level 3	UNK-439.1824_9.5min-monolignol glycoside	1.11±0.58	1.19±0.34	1.17±0.24	1.3±0.66	1.16±0.33	1.38±0.27
LCMS	UNKlcms-ID Level 4	UNK-477.1477_1.3min	1.05±0.48	0.72±0.22	0.8±0.24	0.74±0.23	0.8±0.24	0.65±0.22
LCMS	UNKlcms-ID Level 4	UNK-537.1695_1.3min	0.98±0.28	0.91±0.36	0.86±0.2	0.97±0.22	0.98±0.27	0.89±0.26
LCMS	UNKlcms-ID Level 4	UNK-475.1321_1.5min	1.43±0.64	1.24±0.39	1.13±0.51	1.2±0.25	1.04±0.42	1.07±0.38
LCMS	UNKlcms-ID Level 4	UNK-275.0217_1.7min	1.69±0.39	1.43±0.33	1.35±0.22	1.55±0.5	1.19±0.21	1.21±0.29
LCMS	UNKlcms-ID Level 4	UNK-889.2034_10.5min	6.28±2.25	6.59±2.72	8.23±4.91	10.5±3.89	7.24±4.07	13.82±4.6
LCMS	UNKlcms-ID Level 4	UNK-890.2294_11.7min	1.29±0.34	1.2±0.15	1.13±0.26	1.39±0.26	1.23±0.36	1.5±0.28
LCMS	UNKlcms-ID Level 4	UNK-417.2111_12.9min	2.05±1.24	3.08±1.91	2.26±0.93	3.06±0.93	1.61±0.86	2.23±1.45
LCMS	UNKlcms-ID Level 4	UNK-713.4734_13.3min	1.19±0.66	1.01±0.1	1.03±0.25	1.28±0.66	0.9±0.18	0.86±0.14
LCMS	UNKlcms-ID Level 4	UNK-447.1904_15min	0.42±0.08	0.31±0.06	0.44±0.09	0.49±0.14	0.52±0.08	0.36±0.11
LCMS	UNKlcms-ID Level 4	UNK-664.262_17.4min	0.47±0.06	0.34±0.04	0.47±0.04	0.58±0.15	0.59±0.13	0.44±0.09
LCMS	UNKlcms-ID Level 4	UNK-416.1417_2.1min	3.31±3.53	1.21±0.21	2.4±0.43	2.51±0.93	2.26±0.61	1.38±0.65
LCMS	UNKlcms-ID Level 4	UNK-721.3639_25.8min	1.01±0.97	0.43±0.03	0.66±0.2	0.64±0.17	0.74±0.15	0.58±0.2
LCMS	UNKlcms-ID Level 4	UNK-721.3639_26.2min	1.09±1.13	0.59±0.1	0.67±0.13	0.96±0.35	0.91±0.45	0.69±0.1
LCMS	UNKlcms-ID Level 4	UNK-699.3805_27.6min	0.86±0.62	0.48±0.1	0.66±0.12	0.66±0.11	0.69±0.15	0.58±0.15
LCMS	UNKlcms-ID Level 4	UNK-699.3805_28.2min	0.88±0.61	0.71±0.17	0.75±0.25	1.13±0.8	1±0.37	0.77±0.13
LCMS	UNKlcms-ID Level 4	UNK-411.02818_4min	1±0.32	0.73±0.09	0.93±0.18	0.81±0.22	0.93±0.12	0.7±0.2
LCMS	UNKlcms-ID Level 4	UNK-608.098_6.5min	3.63±1.37	5.62±2.56	2.95±0.8	5.45±3.03	2.48±0.88	22.45±31.24
LCMS	UNKlcms-ID Level 4	UNK-608.098_6min	2.95±1.33	6.02±3.13	3.19±1.22	5.05±3.43	2.55±1.01	11.22±7.19
LCMS	UNKlcms-ID Level 4	UNK-471.111_7.1min	0.73±0.32	0.55±0.14	0.61±0.16	0.75±0.27	0.71±0.24	0.64±0.22
LCMS	UNKlcms-ID Level 4	UNK-527.04_7.1min	1.75±0.56	2.65±0.76	1.88±0.45	2.64±1.33	1.63±0.47	3.61±1.09
LCMS	UNKlcms-ID Level 4	UNK-411.0125_8.3min	1.64±0.74	1.41±0.29	1.63±0.37	1.81±0.8	1.44±0.29	1.42±0.21
LCMS	UNKlcms-ID Level 4	UNK-436.0907_8.8min	1.15±0.17	0.99±0.13	0.88±0.18	1.09±0.38	1.15±0.24	1.04±0.23
GCMSnp-st	Chlorophyll	Chlorophyll porphyrin ring	13.99±22.81	10±0	nd	10±0	0±0	4.8±3.4
GCMSnp-st	Fatty acid	α-Linolenic acid (C18:3cis)	0.64±0.62	1.01±0.75	3.71±3.95	0±0	1.38±0.96	0.95±0.65
GCMSnp-st	Fatty acid	Glycero-1-C18:3	1.47±1	0.62±0.24	1.31±0.61	0±0	1.4±0.81	0.62±0.36
GCMSnp-st	Fatty acid	Glycero-2-C18:2	1.27±0.8	0±0	0.73±0.67	0±0	3.87±6.62	3.59±6.48
GCMSnp-st	Long chain HC (wax)	Dotriacontranoic acid (C32-oic)	1.48±0.74	3.23±1.32	7.39±2.77	3.21±2.14	7.03±6.26	1.6±0.7
GCMSnp-st	Long chain HC (wax)	Dotriacontylol (C32-ol)	1.56±2.22	2.36±0.98	2.64±1.36	2.69±2.62	0.99±1.06	1.51±0.33
GCMSnp-st	Long chain HC (wax)	Hexacosanol	0±0	0±0	0±0	0±0	0.92±0.26	0±0
GCMSnp-st	Long chain HC (wax)	Triacontanoic acid (C30-oic)	2.42±1.95	2.12±0.79	3.56±2.13	2.81±2.03	3.06±3.22	3.4±2.04
GCMSnp-st	Long chain HC (wax)	Triacontanol (C30-ol)	1.12±1.6	1.21±0.78	0±0	nd	0.83±0.75	0±0
GCMSnp-st	Sterol	4α-methyl-5α-ergosta-8,24-dien-3ß-ol	10±0	12.25±11.07	13.93±8.79	7.26±4.99	7.67±4.41	10±0
GCMSnp-st	Sterol	α-Amyrin	3.16±2.62	1.93±1.32	2.58±0.93	2.52±1.45	2.13±1.87	1.15±0.37
GCMSnp-st	Sterol	Avenasterol	0±0	0±0	0±0	0±0	0±0	nd
GCMSnp-st	Sterol	β-Amyrin	4.65±3.53	3.93±2.64	4.49±4.67	4.66±4.77	5.41±5.29	1.73±1.98
GCMSnp-st	Sterol	β-Sitosterol	2.02±1.39	2.45±2.23	2.36±0.67	1.8±1.09	3.25±2.84	4.66±4.7
GCMSnp-st	Sterol	Cycloartenol	0±0	0±0	0±0	0±0	0±0	0±0
GCMSnp-st	Sterol	Lupeol	2.69±3.2	nd	10±0	10±0	0±0	0±0
GCMSnp-st	Sterol	Stigmasterol	0±0	0±0	nd	0±0	0±0	nd
GCMSnp-st	Diterpenoid	Phytol	0.99±0.46	0.55±0.32	1.12±0.44	0.51±0.21	1.1±0.75	0.6±0.35
GCMSnp-st	Tocopherol	α-Tocopherol	2.12±1.91	1.84±0.57	1.7±0.93	2.1±1.04	2.1±1.93	1.37±0.44
GCMSnp-st	Triterpene	Squalene	2.64±1.97	3.96±2.39	2.9±1.26	2.21±1.14	2.86±2.02	1.48±0.98
GCMSnp-st	UNKnp-st-Level 3	UNKnp-st_Cholestadiene-like_15.465min	0±0	0±0	nd	3.4±3.18	2.79±3.98	0±0
GCMSnp-st	UNKnp-st-Level 3	UNKnp-st_Ketosteroid_38.627min	2.02±1.29	5.6±6.06	9.97±10.53	3.23±3.54	6.62±3.33	7.16±10.52
GCMSnp-st	UNKnp-st-Level 3	UNKnp-st_Ketosteroid-glycoside_34.928min	0±0	0±0	nd	nd	nd	nd
GCMSnp-st	UNKnp-st-Level 3	UNKnp-st_Ketosterol_39.736min	10±0	10±0	10±0	10±0	10±0	10±0
GCMSnp-st	UNKnp-st-Level 3	UNKnp-st_Steroid-disaccharide_65.6min	0±0	0.16±0.16	1.53±1.73	0.32±0.23	0.37±0.34	0.28±0.27
GCMSnp-st	UNKnp-st-Level 3	UNKnp-st_Steroid-disaccharide_67.260min	0.67±0.56	0±0	4.24±6.7	0±0	0±0	0±0
GCMSnp-st	UNKnp-st-Level 3	UNKnp-st_Steroid-glycoside_30.125 min	2.07±1.4	1.95±0.86	3.35±3.91	2.54±1.5	1.33±0.93	2.07±1.13
GCMSnp-st	UNKnp-st-Level 3	UNKnp-st_Steroid-glycoside_31.474 min	1.38±1.31	2.4±1.04	2.43±1.74	1.91±1	2.76±2.66	3.34±2.36
GCMSnp-st	UNKnp-st-Level 3	UNKnp-st_Steroid-glycoside_35.631min	3.4±4.65	2.66±1.21	2.65±1.3	1.47±0.98	6.93±8.38	3.06±3.37
GCMSnp-st	UNKnp-st-Level 3	UNKnp-st_Steroid-glycoside_40.837min	2.31±1.73	4.65±1.48	10.55±9.52	3.27±0.65	7.49±4.25	4.96±3.51
GCMSnp-st	UNKnp-st-Level 3	UNKnp-st_Sterol (C30H50O)	11.18±9.14	10±0	10±0	10±0	6.14±5.64	2.93±1.55
GCMSnp-st	UNKnp-st-Level 3	UNKnp-st_Sterol_16.936min	4.33±5.27	3.31±1.83	3.28±2.32	3.78±1.75	6.09±4.19	1.76±0.79
GCMSnp-st	UNKnp-st-Level 3	UNKnp-st_Terpene_16.112min	3.56±1.53	4.45±3.67	4.26±2.23	6.41±3.29	12.54±9.06	1.77±0.62
GCMSnp-st	UNKnp-st-Level 3	UNKnp-st_Terpenoid_30.4457min	2.39±2.18	1.87±1.38	1.77±0.93	1.54±1.29	1.89±2.23	1.95±1.47
GCMSnp-st	UNKnp-st-Level 3	UNKnp-st_Terpenoid_30.803min	1.42±0.45	10±0	10.69±13.92	3.52±1.02	3.98±3.93	1.9±1.19
GCMSnp-st	UNKnp-st-Level 3	UNKnp-st_Terpenoid_31.727min	10±0	10±0	10±0	10±0	1.77±1.06	1.25±0.47
GCMSnp-st	UNKnp-st-Level 4	UNKnp-st_32.516min	5.82±1.64	5.04±3.15	10±0	2.26±0.71	6.16±10.14	10±0
GCMSnp-st	UNKnp-st-Level 4	UNKnp-st_26.414min	0±0	0±0	0±0	nd	0±0	nd
GCMSnp-st	UNKnp-st-Level 4	UNKnp-st_35.289min	1.21±0.73	1.54±0.79	1.83±0.58	0±0	10±0	0±0
GCMSp	Amine	Ethanolamine 3TMS	1±0.14	0.97±0.12	1.03±0.17	0.95±0.13	1.36±0.44	1.23±0.34
GCMSp	Amino acid	Aspartic acid 3TMS	0.99±0.27	1.92±0.99	1.07±0.46	1.33±0.2	1.39±1.14	1.24±0.44
GCMSp	Amino acid	Serine 3TMS	0.7±0.34	1.12±0.51	1.74±0.66	0.7±0.55	1.24±0.5	1.51±0.75
GCMSp	Amino acid	Threonine 3TMS	1.08±0.59	1.22±0.61	0.88±0.2	0±0	nd	0.68±0.46
GCMSp	Disaccharide	Cellobiose 8TMS	1.54±0.15	1.47±0.21	1.75±0.24	1.64±0.5	1.28±0.39	2.19±0.53
GCMSp	Disaccharide	Disaccharide_62.15min	2.05±1.61	10±0	nd	10±0	nd	10±0
GCMSp	Disaccharide	Disaccharide_58.78min	0.85±0.34	0.89±0.12	1.05±1.09	1.25±1.33	1.02±0.6	1.14±0.55
GCMSp	Disaccharide	Glyceryl-glycoside 6TMS	0.81±0.08	0.82±0.28	0.67±0.22	0.7±0.2	0.87±0.34	0.91±0.25
GCMSp	Disaccharide	Sucrose 8TMS	0.96±0.34	1.01±0.35	0.98±0.66	1.02±0.5	0.79±0.23	1.51±0.61
GCMSp	Phosphate	Phosphate 3TMS	0.87±0.45	0.69±0.21	0.81±0.12	0.96±0.21	0.78±0.11	0.95±0.43
GCMSp	Shikimic acid	Shikimic acid 5TMS	1.37±0.99	1.11±0.46	1.21±0.9	0±0	0.94±0.32	0±0
GCMSp	Sugar	Fructose iso1 1MEOX 5TMS	3.33±2.27	2.09±0.74	1.67±2.14	2.37±2.91	1.26±0.77	2.29±0.91
GCMSp	Sugar	Fructose iso2 1MEOX 5TMS	3.11±2.07	1.46±0.28	1.29±0.52	1.7±1.25	1.22±0.73	2.24±0.91
GCMSp	Sugar	Glucose iso1 1MEOX 5TMS	1.98±1.01	0.88±0.18	0.74±0.34	1.19±0.42	1.08±0.48	1.05±0.25
GCMSp	Sugar	Glucose iso2 1MEOX 5TMS	1.77±0.59	0.87±0.13	0.84±0.32	1.31±0.37	1.22±0.47	1.13±0.22
GCMSp	Sugar	Hexofuranose 5TMS	1.14±0.37	0.66±0.3	1.35±0.6	0.99±0.5	1.38±0.67	0.88±0.94
GCMSp	Sugar	Hexose 1MEOX 5TMS	5.03±1.15	1.45±0.69	0.99±0.49	1.57±1.05	2.07±1.21	2.42±1.06
GCMSp	Sugar	Methyl Fructofuranoside-α-D 4TMS	1.53±1.01	0.92±0.09	0.63±0.2	0.97±0.14	0.89±0.19	1.22±0.71
GCMSp	Sugar	Methyl-rhamnose 3TMS	0.99±0.24	0.68±0.18	0.78±0.28	1.03±0.42	0.93±0.32	0.75±0.29
GCMSp	Sugar	Pentose iso1 1MEOX 4TMS	1.64±0.55	0.78±0.17	0.91±0.35	1.12±0.74	0.8±0.29	1.32±0.54
GCMSp	Sugar	Sedoheptulose iso1 1MEOX 6TMS	2.33±1.03	0.84±0.49	nd	10±0	10±0	1.63±0.8
GCMSp	Sugar	Sedoheptulose iso2 1MEOX 6TMS	10±0	10±0	10±0	10±0	1.19±0.69	1.08±0.76
GCMSp	Sugar	Threose/Erythores iso2 1MEOX 4TMS	1.34±0.79	1.12±0.4	0.95±0.27	0.89±0.22	1.02±0.1	1.17±0.57
GCMSp	Sugar acid	Arabinonic acid iso1 5TMS	0.95±0.24	1.21±0.6	1.05±0.47	1.28±0.73	1.44±0.93	1.82±0.49
GCMSp	Sugar acid	Erythronic acid-γ-lactone 2TMS	0±0	0.83±0.26	0.7±0.54	1.32±0.74	0.89±0.33	1.18±0.6
GCMSp	Sugar acid	Galactaric acid 6TMS	1±0.25	0.94±0.17	1.44±0.69	1.02±0.54	0.94±0.21	0.8±0.27
GCMSp	Sugar acid	Glucaric acid 6TMS	0.83±0.24	0.7±0.41	0.94±0.78	0.81±0.35	0.77±0.17	0.9±0.21
GCMSp	Sugar acid	Gluconic acid iso1 6TMS	1.11±0.3	1.04±0.33	0.95±0.24	1.07±0.5	1.09±0.35	1.46±0.61
GCMSp	Sugar acid	Gluconic acid iso2 6TMS	1.31±0.41	0.81±0.2	0.95±0.3	0.95±0.26	1.27±0.31	0.94±0.31
GCMSp	Sugar acid	Glucuronic acid 5TMS	0.92±0.11	1.17±0.65	1.89±1.37	2.15±1.06	1.54±0.68	10±0
GCMSp	Sugar acid	Glyceric acid 3TMS	1.11±0.09	0.9±0.36	0.96±0.26	0.77±0.21	0.8±0.09	1.01±0.27
GCMSp	Sugar acid	Keto-gluconic acid 5TMS	1.28±0.35	0.89±0.4	1.42±0.36	1.7±0.88	1.12±0.29	1.5±0.8
GCMSp	Sugar acid	Methyl glyceric acid 3TMS	1.12±0.4	1.13±0.24	1.04±0.18	1.62±0.38	0±0	1.27±0.63
GCMSp	Sugar acid	Ribonic acid 5TMS	1±0.07	0.98±0.14	0.84±0.29	1.17±0.2	1.05±0.17	1.25±0.21
GCMSp	Sugar alcohol	Erythritol 4TMS	0.94±0.35	0.61±0.13	0.85±0.08	1.15±0.4	1.28±0.26	0±0
GCMSp	Sugar alcohol	Galactinol 9TMS	0.48±0.38	0±0	0±0	1.11±0.34	0±0	0±0
GCMSp	Sugar alcohol	Galactitol/Mannitol/Sorbitol 6TMS	1.14±0.13	0.94±0.31	1.23±0.38	1.02±0.38	nd	nd
GCMSp	Sugar alcohol	Glycerol 3TMS	1.25±0.35	1.47±0.83	1.36±0.89	0.73±0.51	1.79±1.26	1.38±0.61
GCMSp	Sugar alcohol	Inositol 6TMS	1.13±0.32	0.87±0.15	0.78±0.21	0.83±0.29	0.84±0.2	0.85±0.23
GCMSp	Sugar alcohol	Ribitol iso0 5TMS	0.96±0.29	1.42±0.94	1.77±1.85	1.45±0.29	0.92±0.27	2.01±1.54
GCMSp	Sugar alcohol	Ribitol/xylitol/arabinitol iso1 5TMS	1.77±0.45	1.46±0.24	1.33±0.41	10±0	0.74±0.11	1.16±0.53
GCMSp	Sugar alcohol	Ribitol/Xylitol/Arabinitol iso2 5TMS	1.78±0.48	2.26±1.98	1.59±0.95	2.09±1.27	1.35±0.52	1.47±0.28
GCMSp	TCA cycle	2-Ketoglutaric acid 1MEOX 2TMS	0.98±0.21	1.09±0.36	0.97±0.41	1.15±0.6	0.94±0.22	1.41±0.75
GCMSp	TCA cycle	Citric acid 4TMS	0.68±0.15	0.73±0.26	0.76±0.15	0.91±0.18	0.81±0.31	1.27±0.38
GCMSp	TCA cycle	Fumaric/Maleic acid 2TMS	2.15±0.53	1.49±0.37	1.59±0.38	1.65±0.29	1.41±0.26	1.6±0.43
GCMSp	TCA cycle	Isocitric acid 4TMS	nd	nd	0.72±0.33	0.84±0.24	0.8±0.3	10±0
GCMSp	TCA cycle	Maleic acid 2TMS	2.28±0.72	1.79±0.74	1.82±0.72	1.58±0.15	1.76±0.47	2.1±0.98
GCMSp	TCA cycle	Malic acid 3TMS	1.69±0.11	1.29±0.15	1.43±0.17	1.33±0.2	1.37±0.24	1.6±0.28
GCMSp	Trihydroxybenzoic acid	Gallic acid 4TMS	1.77±0.46	3.11±1.42	1.79±0.33	1.42±0.61	1.43±0.34	2.08±0.78
GCMSp	UNKp-level 3	Levoglucosan (artifact of sucorse pyrolysis) or Pentose 4TMS	1.79±0.65	2.1±1	1.91±0.48	1.84±0.65	1.84±0.85	3.13±0.98
GCMSp	UNKp-Level 3	UNKp33.1829-Isocitric acid lactone?	0.67±0.14	0.69±0.13	0.64±0.17	0.6±0.24	0.71±0.32	0.55±0.32
GCMSp	UNKp-Level 4	UNKp-30.034min	0±0	0±0	1.17±1.03	10±0	0±0	0±0
GCMSp	UNKp-Level 4	UNKp-sugar_25.454	0.85±0.34	0.89±0.48	0.78±0.1	1.31±1.14	1.12±0.74	0.9±0.56
GCMSp	UNKp-Level 4	UNKp-sugar-51.105min	2.25±1.53	1.12±0.36	2.32±2.14	3.03±1.95	2.45±1.16	1.57±0.92
GCMSp	Vitamin C	Threonic/Erythronic acid iso1 4TMS	1.77±0.37	1.6±0.54	1.27±0.35	1.66±0.59	1.52±0.33	1.26±0.25
GCMSp	Vitamin C	Threonic/Erythronic acid iso2 4TMS	1.12±0.34	0.7±0.07	0.94±0.16	0.72±0.26	0.94±0.21	0.68±0.12

## Sheet: Table S1b
Table S1:	average ± SD ratios of annotated metabolites (targeted analysis) between susceptible COL2246 and tolerant ECU72.
	Signifcantly different metabolites (p<0.05, T-test muliple comparison α =0.05) are highlighted in bold.
	Green and pink bold values indicate signifcant increase in COL2246 and ECU72 respectively
	Sorted by chemical class
		COL2246/ECU72 ratios (AVG ± SD)	days post-infestation
Platform	Class	ID compounds	0	0.5	1	7	14	22
GCMSp	Amine	Ethanolamine 3TMS	1±0.14	0.97±0.12	1.03±0.17	0.95±0.13	1.36±0.44	1.23±0.34
LCMS	Amino acid	Glutamic acid	1.1±0.76	1.12±0.39	0.99±0.32	1.42±0.82	1.37±0.77	0.88±0.18
GCMSp	Amino acid	Aspartic acid 3TMS	0.99±0.27	1.92±0.99	1.07±0.46	1.33±0.2	1.39±1.14	1.24±0.44		>1	↑ COL2246 (p<0.05)
GCMSp	Amino acid	Serine 3TMS	0.7±0.34	1.12±0.51	1.74±0.66	0.7±0.55	1.24±0.5	1.51±0.75		<1	↑ ECU72 (p<0.05)
GCMSp	Amino acid	Threonine 3TMS	1.08±0.59	1.22±0.61	0.88±0.2	0±0	nd	0.68±0.46
LCMS	Apocarotenoid	3,6-dihydroxy-5,6-dihydro-β-ionol-hexoside	2.06±1.02	3.31±2.21	3.45±2.39	4.29±2.54	1.89±0.88	1.9±0.95
LCMS	Apocarotenoid	Blumenol A hexoside FA_7.5min	1.51±1.02	2.28±1.42	2.28±2.24	2.96±2.37	1.18±0.39	1.37±0.55		FA	formic acid adduct
LCMS	Apocarotenoid	Blumenol A Hexoside FA_9.5min	0.89±0.22	1.16±0.34	0.94±0.29	1.38±0.35	0.9±0.2	0.98±0.25		TMS	trimethyl silyl derivative
LCMS	Apocarotenoid	Blumenol B hexoside FA_10min	1.31±0.48	1.53±0.79	1.61±0.73	2.52±1.49	1.2±0.46	1.09±0.27		MEOX	methoxyamine derivative
LCMS	Apocarotenoid	Blumenol B hexoside FA_5.7min	1.37±0.49	1.29±0.63	1.37±0.43	2±1.15	1.12±0.25	1.03±0.18
LCMS	Apocarotenoid	Blumenol B hexoside FA_9.3min	1.08±0.4	1.58±0.51	1.47±0.38	1.95±0.58	1.22±0.3	1.34±0.49
LCMS	Apocarotenoid	Hydroxy-blumenol A-hexoside FA	1.33±0.47	1.42±0.76	1.48±0.74	2.16±1.52	1.15±0.22	1.18±0.25
GCMSnp-st	Chlorophyll	Chlorophyll porphyrin ring	13.99±22.81	10±0	nd	10±0	0±0	4.8±3.4
LCMS	Chlorophyll degradation	diMg-dihydroxyacetate_Tetramer	1.67±0.51	1.45±0.4	1.37±0.47	1.91±0.61	1.38±0.42	1.1±0.23
LCMS	Chlorophyll degradation	diMg-dihydroxyacetate_Trimer	1.61±0.41	1.42±0.42	1.34±0.35	1.62±0.94	1.39±0.4	1.19±0.25
LCMS	Chlorophyll degradation	diMg-dihydroxyacetate FA_Dimer	1.43±0.3	1.38±0.4	1.32±0.26	1.64±0.48	1.34±0.25	1.21±0.25
LCMS	Cyanogenic glycoside	Linamarin FA	2.94±3.46	0.96±0.15	1.13±0.68	1.6±1.19	0.84±0.31	0.45±0.32
LCMS	Cyanogenic glycoside	Lotaustralin anitrile-apioside_3.9min	1.63±1.44	0.64±0.09	0.8±0.38	1.4±0.56	1.16±0.28	0.66±0.17
LCMS	Cyanogenic glycoside	Lotaustralin anitrile-apioside FA_3.9min	1.44±1.25	0.64±0.13	0.88±0.6	1.52±0.69	1.2±0.3	0.66±0.19
LCMS	Cyanogenic glycoside	Lotaustralin anitrile-apioside_4.7min	1.4±0.57	1.49±0.4	1.83±0.5	1.36±0.23	1.94±1.07	1.76±0.57
LCMS	Cyanogenic glycoside	Lotaustralin anitrile-apioside FA_4.7min	1.36±0.46	1.46±0.38	1.51±0.16	1.82±0.61	1.78±0.38	1.83±0.33
LCMS	Cyanogenic glycoside	Lotaustralin FA	2.92±3.86	0.59±0.3	1.88±1.63	1.61±1.4	0.71±0.33	0.63±0.97
LCMS	Cyanogenic glycoside	Prunasin anitrile-pentoside FA	1.42±0.43	1.42±0.46	1.69±0.15	1.86±0.39	2±0.42	1.9±0.44
LCMS	Dihydroxybenzoic acid	Protocatechoyl-hexose	1.03±0.14	1.16±0.5	1.2±0.32	1.47±0.78	1.65±0.44	1.17±0.23
GCMSp	Disaccharide	Cellobiose 8TMS	1.54±0.15	1.47±0.21	1.75±0.24	1.64±0.5	1.28±0.39	2.19±0.53
GCMSp	Disaccharide	Disaccharide_62.15min	2.05±1.61	10±0	nd	10±0	nd	10±0
GCMSp	Disaccharide	Disaccharide -58.78min	0.85±0.34	0.89±0.12	1.05±1.09	1.25±1.33	1.02±0.6	1.14±0.55
GCMSp	Disaccharide	Glyceryl-glycoside 6TMS	0.81±0.08	0.82±0.28	0.67±0.22	0.7±0.2	0.87±0.34	0.91±0.25
GCMSp	Disaccharide	Sucrose 8TMS	0.96±0.34	1.01±0.35	0.98±0.66	1.02±0.5	0.79±0.23	1.51±0.61
GCMSnp-st	Diterpenoid	Phytol	0.99±0.46	0.55±0.32	1.12±0.44	0.51±0.21	1.1±0.75	0.6±0.35
LCMS	Fatty acid	Trihydroxy-octadecadienoic acid (tri-OH-C18:2)	3.71±6.66	1.88±1.44	1.19±1.01	4.92±7.17	1.92±1.79	1.41±0.4
GCMSnp-st	Fatty acid	α-Linolenic acid (C18:3cis)	0.64±0.62	1.01±0.75	3.71±3.95	0±0	1.38±0.96	0.95±0.65
GCMSnp-st	Fatty acid	Glycero-1-C18:3	1.47±1	0.62±0.24	1.31±0.61	0±0	1.4±0.81	0.62±0.36
GCMSnp-st	Fatty acid	Glycero-2-C18:2	1.27±0.8	0±0	0.73±0.67	0±0	3.87±6.62	3.59±6.48
LCMS	Fatty acid derivative	Azelaic acid	0.83±0.17	0.61±0.23	0.81±0.13	0.72±0.28	0.75±0.28	0.75±0.25
LCMS	Flavonoid/Dimer	Flavonoid dimer-537.083_20.9min	0.83±0.37	0.65±0.29	0.68±0.3	0.82±0.29	0.67±0.32	0.55±0.3
LCMS	Flavonoid/Dimer	Flavonoid dimer-539.097_21.8min	0.6±0.48	0.34±0.12	0.37±0.14	0.42±0.17	0.4±0.21	0.32±0.08
LCMS	Flavonoid/Flavan-3-ol	Catechin/Epicatechin_5min	2.02±1.19	2.74±1.71	2.34±0.77	2.69±0.55	1.92±1.63	2.19±1.03
LCMS	Flavonoid/Flavan-3-ol	Catechin/Epicatechin_6.9min	1.61±0.51	1.61±0.66	1.99±0.77	3.64±1.65	1.96±0.82	1.96±0.72
LCMS	Flavonoid/Flavan-3-ol	EGC-EGCG_4min	4.24±1.66	8.55±4.88	5.6±1.35	10.66±6.49	3.82±1.37	16.86±6.13
LCMS	Flavonoid/Flavan-3-ol	EGCG	3.02±1.26	6.92±3.13	3.45±0.43	7.88±5.01	2.68±0.77	11.93±5.04
LCMS	Flavonoid/Flavan-3-ol	Epigallocatechin (EGC)	1.54±0.32	2.57±1.85	3.06±1.66	4.39±1.15	2.65±2.14	3.29±1.05
LCMS	Flavonoid/Flavanonol	Aromadendrin-O-hexoside	0.97±0.29	1.26±0.22	1.04±0.19	1.78±0.82	0.94±0.2	1.72±0.49
LCMS	Flavonoid/Flavone	Tricin-O-hexoside	0.5±0.16	0.43±0.14	0.41±0.1	0.53±0.13	0.36±0.09	0.55±0.15
LCMS	Flavonoid/Flavonol	Calabricoside B	1.64±0.56	1.11±0.19	1.05±0.32	1.48±0.41	1.46±0.26	1.39±0.29
LCMS	Flavonoid/Flavonol	Flavonol-monoglycoside-479.0842_9.3min	1.11±0.35	2.09±0.69	1.51±0.4	1.89±0.74	1.21±0.31	2.82±1.21
LCMS	Flavonoid/Flavonol	Flavonol-trisaccharide-771.2005_7.8min	1.01±0.32	0.93±0.37	1.36±0.96	1.96±1.24	1.12±0.55	1.23±0.62
LCMS	Flavonoid/Flavonol	Flavonol-trisaccharide-755.2034_8.9min	1.3±0.32	1.42±0.11	1.18±0.28	1.88±0.64	1.46±0.19	1.47±0.29
LCMS	Flavonoid/Flavonol	Isorhamnetin-3-O-rutinoside	2.23±0.41	1.89±0.37	2.46±0.44	2.84±0.51	2.51±0.5	2.18±0.39
LCMS	Flavonoid/Flavonol	Kaempferol-deoxyhexosyl-pentoside	3.06±1.17	3.26±1.05	2.87±0.87	4.88±2.49	2.71±0.63	3.14±1.02
LCMS	Flavonoid/Flavonol	Kaempferol-pentoside	6.31±2.59	4.88±2.65	4.76±0.92	3.84±1.88	4.64±1.57	4.15±1.13
LCMS	Flavonoid/Flavonol	Kaempferol-rutinoside	1.18±0.23	1.11±0.12	1.06±0.11	1.3±0.25	1.19±0.25	1.26±0.18
LCMS	Flavonoid/Flavonol	Kaempferol-7-O-glucoside	0.55±0.24	0.71±0.19	0.55±0.06	0.69±0.23	0.58±0.16	0.92±0.26
LCMS	Flavonoid/Flavonol	Kaempherol	1.53±0.96	1.34±0.51	1.16±0.74	0.99±0.49	1.89±1.31	1.14±0.43
LCMS	Flavonoid/Flavonol	Kaempherol-3-O-rhamnosyl-glucoside-7-O-rhamnoside	0.92±0.15	0.98±0.16	0.73±0.09	1±0.28	0.85±0.09	0.99±0.26
LCMS	Flavonoid/Flavonol	Methylkaempferol-hexoside	0.81±0.25	1.07±0.65	1.13±0.76	1.49±1.01	1.38±0.28	0.86±0.22
LCMS	Flavonoid/Flavonol	Myricetin-deoxyhexosyl-hexoside	1.19±0.2	1.98±0.64	1.46±0.36	2.21±1.02	1.37±0.42	3.4±1.35
LCMS	Flavonoid/Flavonol	Quercetin	1.7±0.72	1.45±0.48	1.34±0.56	1.52±0.91	1.5±0.54	1.62±0.48
LCMS	Flavonoid/Flavonol	Quercetin-hexoside	0.81±0.14	1.33±0.55	1.25±0.39	1.48±0.55	0.85±0.27	1.77±0.49
LCMS	Flavonoid/Flavonol	Quercetin-pentoside	4.77±1.25	4.03±1.74	4.03±1.1	3.92±1.63	3.82±1.11	3.6±0.87
LCMS	Flavonoid/Flavonol	Rutin	1.13±0.19	1.13±0.12	1.19±0.11	1.35±0.32	1.21±0.16	1.28±0.17
LCMS	Lignan	Lariciresinol-deoxyhexoside	6.38±1.52	6.17±2.44	6.96±2.78	5.82±1.85	5.75±0.8	3.82±1.35
LCMS	Lignan	Lignan-533.2062_13.9min	15.54±3.14	14.11±3	14.23±4.56	14.22±4.5	14.42±2.69	8.43±1.38
LCMS	Lignan/Lignin	Lignan/Lignin-669.268_15min	0.04±0.01	0.04±0.01	0.05±0.01	0.08±0.03	0.06±0.02	0.05±0.02
LCMS	Lignin	G(t8-O-4)S(8-5)G_10.5min	6.76±1.8	6.22±3.51	7.59±3.75	15.66±6.78	8±4.25	12.47±11.56
LCMS	Lignin	G(t8-O-4)S(8-5)G_11min	6.85±2.84	6.45±2.07	7.71±4.29	10.61±5.48	6.61±3.03	14.32±7.6
LCMS	Lignin	Lignin oligomer-723.473_13.3min	1.17±0.34	1.06±0.2	1.03±0.19	1.47±0.68	0.98±0.2	0.92±0.17
GCMSnp-st	Long chain HC (wax)	Dotriacontranoic acid (C32-oic)	1.48±0.74	3.23±1.32	7.39±2.77	3.21±2.14	7.03±6.26	1.6±0.7
GCMSnp-st	Long chain HC (wax)	Dotriacontylol (C32-ol)	1.56±2.22	2.36±0.98	2.64±1.36	2.69±2.62	0.99±1.06	1.51±0.33
GCMSnp-st	Long chain HC (wax)	Hexacosanol	0±0	0±0	0±0	0±0	0.92±0.26	0±0
GCMSnp-st	Long chain HC (wax)	Triacontanoic acid (C30-oic)	2.42±1.95	2.12±0.79	3.56±2.13	2.81±2.03	3.06±3.22	3.4±2.04
GCMSnp-st	Long chain HC (wax)	Triacontanol (C30-ol)	1.12±1.6	1.21±0.78	0±0	nd	0.83±0.75	0±0
LCMS	Neolignan	Dehydrodiconiferyl alcohol (DDC)-hexoside-a FA	0.64±0.23	0.69±0.08	0.88±0.19	0.71±0.25	0.94±0.07	0.71±0.17
LCMS	Neolignan	Dehydrodiconiferyl alcohol (DDC)-hexoside-b FA	0.66±0.2	0.74±0.16	0.92±0.2	0.7±0.24	0.85±0.14	0.77±0.18
LCMS	Neolignan	Isodihydrodehydrodiconiferyl alcohol (IDDC)-hexoside FA	0.55±0.25	0.59±0.11	0.53±0.11	0.62±0.14	0.61±0.16	0.71±0.13
LCMS	Phenylpropanoid	3-O-p-Coumaroyl-quinic acid	4.84±2.14	4.39±1.61	3.61±1.75	4.46±1.85	3.53±1.16	4.22±1.73
LCMS	Phenylpropanoid	4-O-p-Coumaroyl-quinic acid_7.2min	2.56±0.71	3.55±0.8	2.55±0.58	3.77±0.94	3.17±0.66	3.33±0.88
LCMS	Phenylpropanoid	4-O-p-Coumaroyl-quinic acid_7.7min	4.43±1.53	6.53±1.5	4.63±1.67	8.61±2.36	5.54±1.33	7.47±4.53
LCMS	Phenylpropanoid	p-Coumaroyl-malate_10.5min	9.01±3.11	8.4±3.56	8.94±5.96	15.31±7.51	8.66±2.22	16.82±5.86
LCMS	Phenylpropanoid	p-Coumaroyl-malate_11min	7.99±2.22	7.02±2.04	7.83±4.88	11.29±5.42	6.52±1.47	14.12±5.87
LCMS	Phenylpropanoid	p-Coumaroyl-malate_malate fragment_11min	5.2±1.38	4.83±1.32	5.12±2.93	7.11±2.01	4.86±0.97	9.03±3.74
LCMS	Phenylpropanoid	p-Coumaroyl-hexoside	1.13±1.12	0.61±0.12	1.15±0.9	1.47±0.9	1.06±0.35	1.05±0.31
LCMS	Phenylpropanoid	p-Coumaroyl-shikimate	2.24±1.33	1.81±0.49	1.85±0.67	2.8±1.22	2.02±0.89	2.66±1.14
LCMS	Phenylpropanoid	5-O-Caffeoyl-quinic acid	2.08±0.66	1.76±0.99	1.17±0.48	1.45±0.56	1.58±0.65	1.87±0.51
LCMS	Phenylpropanoid	Caffeoyl-malate	2.79±2.06	2.21±0.52	2.4±0.45	2.98±1.15	2.29±0.51	2.67±1.38
LCMS	Phenylpropanoid	Caffeoyl-malate quinone form	2.72±2.2	2.05±0.48	2.65±0.78	3.26±2.55	2.26±1.17	2.26±1.21
LCMS	Phenylpropanoid	Caffeoyl-malate_caffeoyl fragment	2.46±1.54	1.99±0.46	2.17±0.29	2.54±0.9	2.11±0.39	2.15±0.98
LCMS	Phenylpropanoid	Caffeoyl-malate_caffeoyl quinone form fragment	1.71±0.85	1.63±0.31	1.67±0.34	1.88±0.9	1.64±0.48	1.56±0.46
LCMS	Phenylpropanoid	Caffeoyl malate_malate fragment	2.52±1.51	3.14±3.06	2.19±0.36	2.56±0.95	2.12±0.57	3.85±4.85
LCMS	Phenylpropanoid	Caffeoyl-hexoside_5min	0.37±0.29	0.34±0.11	0.21±0.13	0.37±0.21	0.49±0.17	0.43±0.25
LCMS	Phenylpropanoid	Caffeoyl-hexoside_6.4min	0.83±0.16	0.75±0.27	0.63±0.17	0.85±0.12	0.75±0.14	0.87±0.16
LCMS	Phenylpropanoid	4-O-Feruloyl-quinic acid_8.3min	1.03±0.32	0.75±0.19	0.66±0.11	0.72±0.14	0.86±0.18	0.62±0.09
LCMS	Phenylpropanoid	4-O-Feruloyl-quinic acid_8.8min	1.26±0.27	1±0.21	0.92±0.23	1.21±0.31	1.33±0.34	1.04±0.33
LCMS	Phenylpropanoid	5-O-Feruloyl-quinic acid_5.9min	1.05±0.29	0.74±0.21	0.7±0.21	0.75±0.23	0.89±0.19	0.78±0.14
LCMS	Phenylpropanoid	Feruloyl-malate	1.89±1.2	1.29±0.29	1.38±0.65	2.23±0.67	2.19±0.48	1.75±0.84
LCMS	Phenylpropanoid	Feruloyl-citramalate	0.84±0.22	0.91±0.05	0.82±0.07	1.04±0.31	0.84±0.05	0.82±0.09
LCMS	Phenylpropanoid	Feruloyl-hexoside	0.83±0.6	0.42±0.1	0.51±0.16	0.51±0.22	0.67±0.18	0.52±0.14
LCMS	Phenylpropanoid	Syringin-FA	1.14±0.38	0.86±0.14	1.05±0.32	1.55±0.38	1.68±0.68	1.28±0.23
LCMS	Phenylpropanoid	Syringin-FA	1.19±0.56	0.87±0.27	1.06±0.22	1.71±0.65	1.54±0.72	1.4±0.21
GCMSp	Phosphate	Phosphate 3TMS	0.87±0.45	0.69±0.21	0.81±0.12	0.96±0.21	0.78±0.11	0.95±0.43
GCMSp	Shikimic acid	Shikimic acid 5TMS	1.37±0.99	1.11±0.46	1.21±0.9	0±0	0.94±0.32	0±0
GCMSnp-st	Sterol	4α-methyl-5α-ergosta-8,24-dien-3ß-ol	10±0	12.25±11.07	13.93±8.79	7.26±4.99	7.67±4.41	10±0
GCMSnp-st	Sterol	α-Amyrin	3.16±2.62	1.93±1.32	2.58±0.93	2.52±1.45	2.13±1.87	1.15±0.37
GCMSnp-st	Sterol	Avenasterol	0±0	0±0	0±0	0±0	0±0	nd
GCMSnp-st	Sterol	β-Amyrin	4.65±3.53	3.93±2.64	4.49±4.67	4.66±4.77	5.41±5.29	1.73±1.98
GCMSnp-st	Sterol	β-Sitosterol	2.02±1.39	2.45±2.23	2.36±0.67	1.8±1.09	3.25±2.84	4.66±4.7
GCMSnp-st	Sterol	Cycloartenol	0±0	0±0	0±0	0±0	0±0	0±0
GCMSnp-st	Sterol	Lupeol	2.69±3.2	nd	10±0	10±0	0±0	0±0
GCMSnp-st	Sterol	Stigmasterol	0±0	0±0	nd	0±0	0±0	nd
LCMS	Sugar	Hexose	1.41±0.55	0.97±0.14	0.87±0.3	1.09±0.56	1.09±0.41	0.78±0.15
LCMS	Sugar	Hexose FA	1.23±0.29	0.97±0.18	0.85±0.12	1.14±0.44	1.02±0.21	0.89±0.19
LCMS	Sugar	Sucrose	1.09±0.19	1.01±0.17	0.84±0.31	1.14±0.26	0.93±0.23	1.06±0.29
LCMS	Sugar	Sucrose FA	1.09±0.31	1.04±0.18	0.89±0.35	1.13±0.22	0.94±0.32	1.12±0.36
GCMSp	Sugar	Fructose iso1 1MEOX 5TMS	3.33±2.27	2.09±0.74	1.67±2.14	2.37±2.91	1.26±0.77	2.29±0.91
GCMSp	Sugar	Fructose iso2 1MEOX 5TMS	3.11±2.07	1.46±0.28	1.29±0.52	1.7±1.25	1.22±0.73	2.24±0.91
GCMSp	Sugar	Glucose iso1 1MEOX 5TMS	1.98±1.01	0.88±0.18	0.74±0.34	1.19±0.42	1.08±0.48	1.05±0.25
GCMSp	Sugar	Glucose iso2 1MEOX 5TMS	1.77±0.59	0.87±0.13	0.84±0.32	1.31±0.37	1.22±0.47	1.13±0.22
GCMSp	Sugar	Hexofuranose 5TMS	1.14±0.37	0.66±0.3	1.35±0.6	0.99±0.5	1.38±0.67	0.88±0.94
GCMSp	Sugar	Hexose 1MEOX 5TMS	5.03±1.15	1.45±0.69	0.99±0.49	1.57±1.05	2.07±1.21	2.42±1.06
GCMSp	Sugar	Methyl Fructofuranoside-α-D 4TMS	1.53±1.01	0.92±0.09	0.63±0.2	0.97±0.14	0.89±0.19	1.22±0.71
GCMSp	Sugar	Methyl-rhamnose 3TMS	0.99±0.24	0.68±0.18	0.78±0.28	1.03±0.42	0.93±0.32	0.75±0.29
GCMSp	Sugar	Pentose iso1 1MEOX 4TMS	1.64±0.55	0.78±0.17	0.91±0.35	1.12±0.74	0.8±0.29	1.32±0.54
GCMSp	Sugar	Sedoheptulose iso1 1MEOX 6TMS	2.33±1.03	0.84±0.49	nd	10±0	10±0	1.63±0.8
GCMSp	Sugar	Sedoheptulose iso2 1MEOX 6TMS	10±0	10±0	10±0	10±0	1.19±0.69	1.08±0.76
GCMSp	Sugar	Threose/Erythores iso2 1MEOX 4TMS	1.34±0.79	1.12±0.4	0.95±0.27	0.89±0.22	1.02±0.1	1.17±0.57
GCMSp	Sugar acid	Arabinonic acid iso1 5TMS	0.95±0.24	1.21±0.6	1.05±0.47	1.28±0.73	1.44±0.93	1.82±0.49
GCMSp	Sugar acid	Erythronic acid-γ-lactone 2TMS	0±0	0.83±0.26	0.7±0.54	1.32±0.74	0.89±0.33	1.18±0.6
GCMSp	Sugar acid	Galactaric acid 6TMS	1±0.25	0.94±0.17	1.44±0.69	1.02±0.54	0.94±0.21	0.8±0.27
GCMSp	Sugar acid	Glucaric acid 6TMS	0.83±0.24	0.7±0.41	0.94±0.78	0.81±0.35	0.77±0.17	0.9±0.21
LCMS	Sugar acid	Gluconic acid	1.07±0.43	0.89±0.16	1±0.36	1.05±0.46	1.14±0.36	0.78±0.2
GCMSp	Sugar acid	Gluconic acid iso1 6TMS	1.11±0.3	1.04±0.33	0.95±0.24	1.07±0.5	1.09±0.35	1.46±0.61
GCMSp	Sugar acid	Gluconic acid iso2 6TMS	1.31±0.41	0.81±0.2	0.95±0.3	0.95±0.26	1.27±0.31	0.94±0.31
GCMSp	Sugar acid	Glucuronic acid 5TMS	0.92±0.11	1.17±0.65	1.89±1.37	2.15±1.06	1.54±0.68	10±0
GCMSp	Sugar acid	Glyceric acid 3TMS	1.11±0.09	0.9±0.36	0.96±0.26	0.77±0.21	0.8±0.09	1.01±0.27
GCMSp	Sugar acid	Keto-gluconic acid 5TMS	1.28±0.35	0.89±0.4	1.42±0.36	1.7±0.88	1.12±0.29	1.5±0.8
GCMSp	Sugar acid	Methyl glyceric acid 3TMS	1.12±0.4	1.13±0.24	1.04±0.18	1.62±0.38	0±0	1.27±0.63
GCMSp	Sugar acid	Ribonic acid 5TMS	1±0.07	0.98±0.14	0.84±0.29	1.17±0.2	1.05±0.17	1.25±0.21
GCMSp	Sugar alcohol	Erythritol 4TMS	0.94±0.35	0.61±0.13	0.85±0.08	1.15±0.4	1.28±0.26	0±0
GCMSp	Sugar alcohol	Galactinol 9TMS	0.48±0.38	0±0	0±0	1.11±0.34	0±0	0±0
GCMSp	Sugar alcohol	Galactitol/Mannitol/Sorbitol 6TMS	1.14±0.13	0.94±0.31	1.23±0.38	1.02±0.38	nd	nd
GCMSp	Sugar alcohol	Glycerol 3TMS	1.25±0.35	1.47±0.83	1.36±0.89	0.73±0.51	1.79±1.26	1.38±0.61
GCMSp	Sugar alcohol	Inositol 6TMS	1.13±0.32	0.87±0.15	0.78±0.21	0.83±0.29	0.84±0.2	0.85±0.23
GCMSp	Sugar alcohol	Ribitol iso0 5TMS	0.96±0.29	1.42±0.94	1.77±1.85	1.45±0.29	0.92±0.27	2.01±1.54
GCMSp	Sugar alcohol	Ribitol/xylitol/arabinitol iso1 5TMS	1.77±0.45	1.46±0.24	1.33±0.41	10±0	0.74±0.11	1.16±0.53
GCMSp	Sugar alcohol	Ribitol/Xylitol/Arabinitol iso2 5TMS	1.78±0.48	2.26±1.98	1.59±0.95	2.09±1.27	1.35±0.52	1.47±0.28
LCMS	TCA Cycle	Citric/Isocitric acid_1.4min	1.09±0.67	1.34±0.62	1.36±0.29	1.3±0.43	1.41±0.65	2.08±1.27
LCMS	TCA Cycle	Citric/Isocitric acid_1.8min	0.99±0.21	1.06±0.23	0.92±0.11	1.4±0.36	1.12±0.42	1.22±0.35
GCMSp	TCA cycle	Citric acid 4TMS	0.68±0.15	0.73±0.26	0.76±0.15	0.91±0.18	0.81±0.31	1.27±0.38
GCMSp	TCA cycle	Isocitric acid 4TMS	nd	nd	0.72±0.33	0.84±0.24	0.8±0.3	10±0
LCMS	TCA Cycle	Malic acid	1.53±0.37	1.33±0.28	1.24±0.09	1.42±0.36	1.24±0.18	1.23±0.23
GCMSp	TCA cycle	Malic acid 3TMS	1.69±0.11	1.29±0.15	1.43±0.17	1.33±0.2	1.37±0.24	1.6±0.28
GCMSp	TCA cycle	2-Ketoglutaric acid 1MEOX 2TMS	0.98±0.21	1.09±0.36	0.97±0.41	1.15±0.6	0.94±0.22	1.41±0.75
GCMSp	TCA cycle	Fumaric/Maleic acid 2TMS	2.15±0.53	1.49±0.37	1.59±0.38	1.65±0.29	1.41±0.26	1.6±0.43
GCMSp	TCA cycle	Maleic acid 2TMS	2.28±0.72	1.79±0.74	1.82±0.72	1.58±0.15	1.76±0.47	2.1±0.98
GCMSnp-st	Tocopherol	α-Tocopherol	2.12±1.91	1.84±0.57	1.7±0.93	2.1±1.04	2.1±1.93	1.37±0.44
GCMSp	Trihydroxybenzoic acid	Gallic acid 4TMS	1.77±0.46	3.11±1.42	1.79±0.33	1.42±0.61	1.43±0.34	2.08±0.78
LCMS	Trihydroxybenzoic acid	Gallic acid	1.85±0.8	3.51±2.1	2.26±1.06	2.53±0.82	2.22±1.55	4.4±1.56
LCMS	Trihydroxybenzoic acid	Galloyl hexose	0.97±0.3	0.82±0.33	0.7±0.17	1±0.51	1.4±0.46	0.86±0.32
GCMSnp-st	Triterpene	Squalene	2.64±1.97	3.96±2.39	2.9±1.26	2.21±1.14	2.86±2.02	1.48±0.98
LCMS	UNKlcms-ID Level 3	UNK-488.1636_1.3min-Glutamic acid-sucrose	0.83±0.31	1.03±0.34	0.9±0.34	1.21±0.34	0.95±0.11	0.97±0.18
LCMS	UNKlcms-ID Level 3	UNK-559.3123_27.4min-glycolipid	4.15±7.6	0.39±0.16	0.58±0.4	0.5±0.27	0.78±0.31	0.46±0.19
LCMS	UNKlcms-ID Level 3	UNK-439.1824_9.5min-monolignol glycoside	1.11±0.58	1.19±0.34	1.17±0.24	1.3±0.66	1.16±0.33	1.38±0.27
LCMS	UNKlcms-ID Level 4	UNK-477.1477_1.3min	1.05±0.48	0.72±0.22	0.8±0.24	0.74±0.23	0.8±0.24	0.65±0.22
LCMS	UNKlcms-ID Level 4	UNK-537.1695_1.3min	0.98±0.28	0.91±0.36	0.86±0.2	0.97±0.22	0.98±0.27	0.89±0.26
LCMS	UNKlcms-ID Level 4	UNK-475.1321_1.5min	1.43±0.64	1.24±0.39	1.13±0.51	1.2±0.25	1.04±0.42	1.07±0.38
LCMS	UNKlcms-ID Level 4	UNK-275.0217_1.7min	1.69±0.39	1.43±0.33	1.35±0.22	1.55±0.5	1.19±0.21	1.21±0.29
LCMS	UNKlcms-ID Level 4	UNK-889.2034_10.5min	6.28±2.25	6.59±2.72	8.23±4.91	10.5±3.89	7.24±4.07	13.82±4.6
LCMS	UNKlcms-ID Level 4	UNK-890.2294_11.7min	1.29±0.34	1.2±0.15	1.13±0.26	1.39±0.26	1.23±0.36	1.5±0.28
LCMS	UNKlcms-ID Level 4	UNK-417.2111_12.9min	2.05±1.24	3.08±1.91	2.26±0.93	3.06±0.93	1.61±0.86	2.23±1.45
LCMS	UNKlcms-ID Level 4	UNK-713.4734_13.3min	1.19±0.66	1.01±0.1	1.03±0.25	1.28±0.66	0.9±0.18	0.86±0.14
LCMS	UNKlcms-ID Level 4	UNK-447.1904_15min	0.42±0.08	0.31±0.06	0.44±0.09	0.49±0.14	0.52±0.08	0.36±0.11
LCMS	UNKlcms-ID Level 4	UNK-664.262_17.4min	0.47±0.06	0.34±0.04	0.47±0.04	0.58±0.15	0.59±0.13	0.44±0.09
LCMS	UNKlcms-ID Level 4	UNK-416.1417_2.1min	3.31±3.53	1.21±0.21	2.4±0.43	2.51±0.93	2.26±0.61	1.38±0.65
LCMS	UNKlcms-ID Level 4	UNK-721.3639_25.8min	1.01±0.97	0.43±0.03	0.66±0.2	0.64±0.17	0.74±0.15	0.58±0.2
LCMS	UNKlcms-ID Level 4	UNK-721.3639_26.2min	1.09±1.13	0.59±0.1	0.67±0.13	0.96±0.35	0.91±0.45	0.69±0.1
LCMS	UNKlcms-ID Level 4	UNK-699.3805_27.6min	0.86±0.62	0.48±0.1	0.66±0.12	0.66±0.11	0.69±0.15	0.58±0.15
LCMS	UNKlcms-ID Level 4	UNK-699.3805_28.2min	0.88±0.61	0.71±0.17	0.75±0.25	1.13±0.8	1±0.37	0.77±0.13
LCMS	UNKlcms-ID Level 4	UNK-411.02818_4min	1±0.32	0.73±0.09	0.93±0.18	0.81±0.22	0.93±0.12	0.7±0.2
LCMS	UNKlcms-ID Level 4	UNK-608.098_6.5min	3.63±1.37	5.62±2.56	2.95±0.8	5.45±3.03	2.48±0.88	22.45±31.24
LCMS	UNKlcms-ID Level 4	UNK-608.098_6min	2.95±1.33	6.02±3.13	3.19±1.22	5.05±3.43	2.55±1.01	11.22±7.19
LCMS	UNKlcms-ID Level 4	UNK-471.111_7.1min	0.73±0.32	0.55±0.14	0.61±0.16	0.75±0.27	0.71±0.24	0.64±0.22
LCMS	UNKlcms-ID Level 4	UNK-527.04_7.1min	1.75±0.56	2.65±0.76	1.88±0.45	2.64±1.33	1.63±0.47	3.61±1.09
LCMS	UNKlcms-ID Level 4	UNK-411.0125_8.3min	1.64±0.74	1.41±0.29	1.63±0.37	1.81±0.8	1.44±0.29	1.42±0.21
LCMS	UNKlcms-ID Level 4	UNK-436.0907_8.8min	1.15±0.17	0.99±0.13	0.88±0.18	1.09±0.38	1.15±0.24	1.04±0.23
GCMSnp-st	UNKnp-st-Level 3	UNKnp-st_Cholestadiene-like_15.465min	0±0	0±0	nd	3.4±3.18	2.79±3.98	0±0
GCMSnp-st	UNKnp-st-Level 3	UNKnp-st_Ketosteroid_38.627min	2.02±1.29	5.6±6.06	9.97±10.53	3.23±3.54	6.62±3.33	7.16±10.52
GCMSnp-st	UNKnp-st-Level 3	UNKnp-st_Ketosteroid-glycoside_34.928min	0±0	0±0	nd	nd	nd	nd
GCMSnp-st	UNKnp-st-Level 3	UNKnp-st_Ketosterol_39.736min	10±0	10±0	10±0	10±0	10±0	10±0
GCMSnp-st	UNKnp-st-Level 3	UNKnp-st_Steroid-disaccharide_65.6min	0±0	0.16±0.16	1.53±1.73	0.32±0.23	0.37±0.34	0.28±0.27
GCMSnp-st	UNKnp-st-Level 3	UNKnp-st_Steroid-disaccharide_67.260min	0.67±0.56	0±0	4.24±6.7	0±0	0±0	0±0
GCMSnp-st	UNKnp-st-Level 3	UNKnp-st_Steroid-glycoside_30.125 min	2.07±1.4	1.95±0.86	3.35±3.91	2.54±1.5	1.33±0.93	2.07±1.13
GCMSnp-st	UNKnp-st-Level 3	UNKnp-st_Steroid-glycoside_31.474 min	1.38±1.31	2.4±1.04	2.43±1.74	1.91±1	2.76±2.66	3.34±2.36
GCMSnp-st	UNKnp-st-Level 3	UNKnp-st_Steroid-glycoside_35.631min	3.4±4.65	2.66±1.21	2.65±1.3	1.47±0.98	6.93±8.38	3.06±3.37
GCMSnp-st	UNKnp-st-Level 3	UNKnp-st_Steroid-glycoside_40.837min	2.31±1.73	4.65±1.48	10.55±9.52	3.27±0.65	7.49±4.25	4.96±3.51
GCMSnp-st	UNKnp-st-Level 3	UNKnp-st_Sterol (C30H50O)	11.18±9.14	10±0	10±0	10±0	6.14±5.64	2.93±1.55
GCMSnp-st	UNKnp-st-Level 3	UNKnp-st_Sterol_16.936min	4.33±5.27	3.31±1.83	3.28±2.32	3.78±1.75	6.09±4.19	1.76±0.79
GCMSnp-st	UNKnp-st-Level 3	UNKnp-st_Terpene_16.112min	3.56±1.53	4.45±3.67	4.26±2.23	6.41±3.29	12.54±9.06	1.77±0.62
GCMSnp-st	UNKnp-st-Level 3	UNKnp-st_Terpenoid_30.4457min	2.39±2.18	1.87±1.38	1.77±0.93	1.54±1.29	1.89±2.23	1.95±1.47
GCMSnp-st	UNKnp-st-Level 3	UNKnp-st_Terpenoid_30.803min	1.42±0.45	10±0	10.69±13.92	3.52±1.02	3.98±3.93	1.9±1.19
GCMSnp-st	UNKnp-st-Level 3	UNKnp-st_Terpenoid_31.727min	10±0	10±0	10±0	10±0	1.77±1.06	1.25±0.47
GCMSnp-st	UNKnp-st-Level 4	UNKnp-st_32.516min	5.82±1.64	5.04±3.15	10±0	2.26±0.71	6.16±10.14	10±0
GCMSnp-st	UNKnp-st-Level 4	UNKnp-st_26.414min	0±0	0±0	0±0	nd	0±0	nd
GCMSnp-st	UNKnp-st-Level 4	UNKnp-st_35.289min	1.21±0.73	1.54±0.79	1.83±0.58	0±0	10±0	0±0
GCMSp	UNKp-level 3	Levoglucosan (artifact of sucorse pyrolysis) or Pentose 4TMS	1.79±0.65	2.1±1	1.91±0.48	1.84±0.65	1.84±0.85	3.13±0.98
GCMSp	UNKp-Level 3	UNKp33.1829-Isocitric acid lactone	0.67±0.14	0.69±0.13	0.64±0.17	0.6±0.24	0.71±0.32	0.55±0.32
GCMSp	UNKp-Level 4	UNKp-30.034min	0±0	0±0	1.17±1.03	10±0	0±0	0±0
GCMSp	UNKp-Level 4	UNKp-sugar_25.454	0.85±0.34	0.89±0.48	0.78±0.1	1.31±1.14	1.12±0.74	0.9±0.56
GCMSp	UNKp-Level 4	UNKp-sugar_51.105min	2.25±1.53	1.12±0.36	2.32±2.14	3.03±1.95	2.45±1.16	1.57±0.92
LCMS	Vitamin B	Pantothenic acid	0.9±0.33	0.69±0.19	0.69±0.18	0.81±0.2	0.57±0.12	0.56±0.12
LCMS	Vitamin C	Ascorbic acid	1.06±0.68	1.06±0.22	0.6±0.1	1.1±0.38	0.85±0.15	1.33±0.7
GCMSp	Vitamin C	Threonic/Erythronic acid iso1 4TMS	1.77±0.37	1.6±0.54	1.27±0.35	1.66±0.59	1.52±0.33	1.26±0.25
GCMSp	Vitamin C	Threonic/Erythronic acid iso2 4TMS	1.12±0.34	0.7±0.07	0.94±0.16	0.72±0.26	0.94±0.21	0.68±0.12
