# Supplementary material for: A metabolomics characterisation of natural variation in the resistance of cassava to whitefly
Source: BMC Plant Biol. 2019 Nov 27;19:518. doi: 10.1186/s12870-019-2107-1 (PMC6882011; doi:10.1186/s12870-019-2107-1)
Supplement: Supplementary file 6 — Additional file 6: Table S3. Characterization and annotation of compounds detected under LC-MS analysis based on the in-source and CID fragmentation and chemical formula generated from the accurate mass measured. [file 12870_2019_2107_MOESM6_ESM.xlsx]

## Sheet: Table S3_LC-MSMS data
		M-H]-			MSMS			Chemspider Search					Comments	Pathway
RT (min)	λmax (nm)	Max. m/z	Other m/z (sorted by %Rel.Int)	Δm/z Neutral loss due to in-source fragmentation	precursor fragment	Δm/z Neutral loss due to CID fragmentation	ID of fragment (in-source or MSMS), neutral loss or adduct	M-H]- Formula (highest score)	No. Hits	Tentative ID (Q-TOF)	Validated ID (FT-ICR-MS)	FT-ICR-MS Formula	Comments	Pathway
1.1	264	272.959						C2HN4O12??	0	UNK-1.1min-272.9608	2x [Mg2+-2,2-dihydroxyacetate complex] formate adduct Mg2+_2_2-dihydroxyacetate complex DIM FORM KA KM	C5H5O10Mg2
					272.961			C7HN2O10??	0
				113.981	158.979	113.981		CH3O9??	0
			288.938	15.9788			TFA cluster
			304.916	15.9782
1.1		386.942		113.982				C7H3N2O17	0		Mg2+_2_2-dihydroxyacetate complex TRIM KA KM	C7H7O14Mg3
			402.92	15.9776			+CF3CO2 + 0.9656
			418.897	15.9772			TFA clusters
			434.873	15.9766
1.1		500.923		113.981				C19HO17	0		Mg2+_2_2-dihydroxyacetate complex TETRA FORM KA KM	C9H9O18Mg4
			516.901	15.978			+CF3CO2 + 0.9653
			532.878	15.9776			TFA clusters
			548.856	15.9775
1.2		128.96					H 2 Cl 2 O 6 - 0.25 mDa	Not generated	0	UNK-1.2min-128.9598	not found under FT-ICR-MS analysis
			296.883	167.923			H 1 Cl 1 O 3 - 0.76 mDa-chloric acid	C13HCl4
			380.845	83.9618			H 1 Cl 1 O 3 - 0.76 mDa-chloric acid	C7Cl3O12
			464.807	83.9622			H 1 Cl 1 O 3 - 0.76 mDa-chloric acid	C7HCl4O15
			548.768	83.9607			H 1 Cl 1 O 3 - 0.76 mDa-chloric acid
			632.731	83.9637			H 1 Cl 1 O 3 - 0.76 mDa-chloric acid
			716.691	83.96			H 1 Cl 1 O 3 - 0.76 mDa-chloric acid	C47H90NO3
			800.654	83.9627			H 1 Cl 1 O 3 - 0.76 mDa-chloric acid	C29H79ClN23O
			884.62	83.9663			H 1 Cl 1 O 3 - 0.76 mDa-chloric acid
1.3	250sh	488.164						C17H30NO15	0	UNK-1.3min-488.1636-Glutamic acid-sucrose	not found under FT-ICR-MS analysis
					488.165
					146.046	342.119	Glutamic acid/Me-aspartic acid/acetyl-serine	C5H8NO4	339
					341.119	147.046	Sucrose	C12H21O11	526
			830.281	342.118			C 12 H 22 O 11-sucrose
			146.047	342.117			C 12 H 22 O 11-sucrose
1.3		387.115	387.115	46.0056	387.116		FA adduct of 341.1099	C13H23O13		FA-Sucrose	not found under FT-ICR-MS analysis		ID Confirmed-STD
					341.111		sucrose-H	C12H21O11	526
					179.06		hexose
					161.047		hexose-H2O
					119.036
					113.025
			683.227				2M-H of 341.1099	C24H43O22
			341.11				M	C12H21O11
			729.232	46.0054			FA adduct of 2M-H	C43H37O11
1.3		135.03						C5H3N4O	188	Hypoxanthine/purinol	not found under FT-ICR-MS analysis
								C4H7O5	28	Threonic acid/Erythronic acid
1.3		132.031						C4H6NO4	88	Aspartic acid			ID Confirmed-STD
1.3		146.046						C5H8NO4	339	Glutamic acid			ID Confirmed-STD
1.3		179.056						C12H22O12		Hexose	Cl or FA adduct of hexose		ID Confirmed-STD
1.3		195.052						C6H11O7	59	Gluconic acid	not found under FT-ICR-MS analysis		ID Confirmed-STD
					195.052
					133.014	62.0378	C2H6O2-loss of ethanediol		7
1.3		477.148						C17H25N4O12	25	UNK-1.3min-477.1477-peptide	not found under FT-ICR-MS analysis
1.3		537.169						C19H29N4O14	0	UNK-1.3min-537.1695	not found under FT-ICR-MS analysis
1.4		191.02						C6H7O7	81	Citric acid/Isocitric acid	Citric acid	C6H7O7
1.5		175.026						C6H7O6	188	Vitamin C	not found under FT-ICR-MS analysis		ID Confirmed-STD
1.5		475.132						C17H23N4O12	0	UNK-1.5min-475.1321	not found under FT-ICR-MS analysis
1.7		133.016						C4H5O5	35	Malic acid	malic_acid ID KM	C4H5O5	ID Confirmed-STD
1.7		275.022						C14H3N4O3	0	UNK-1.7min-275.0217
1.8		191.023						C6H7O7	52	Citric acid	Citric acid	C6H7O7	ID Confirmed-STD
2.1		416.142								Adenosine arabinose	not found under FT-ICR-MS analysis
2.2		292.103					M+HCOOH-Formic acid adduct	C11H18NO8	Picmanova M et al, 2015. Biochem J, 469: 375-389	Linamarin-FA adduct	not found under FT-ICR-MS analysis
3.4		353.089					M	C16H17O9		Neochlorogenic acid	5-O-caffeoyl quinic acid AN KM	C16H17O9	ID Confirmed-STD
			451.062	97.9738			M+sulfuric/phosphoric adduct
			707.186	354.097			2M-H
			805.151	97.9654			2M+sulfuric/phosphoric adduct
3.6		306.12					M+HCOOH	C12H20NO8	Picmanova M et al, 2015. Biochem J, 469: 375-389	Lotaustralin-FA adduct	not found under FT-ICR-MS analysis
			161.044	145.076			hexose-H20]-	C6H9O5
3.9		413.167			413.167		FA adduct of 367.165057	C21H9N2O	Picmanova M et al, 2015. Biochem J, 469: 375-389	FA adduct-Lotaustralin anitrile-6'-apioside (I)	not found under FT-ICR-MS analysis			Cyanogenic glycoside
			367.165		367.161	46.006	HCOOH-loss of formic acid	C21H23N2O4		Lotaustralin anitrile-6'-apioside (I)
					235.12	132.041	C5H8O4-loss of pentose
3.9		305.07						C15H13O7	97	Epigallocatechin	(epi)gallocatechin AN KM	C15H13O7		Proanthocyanidin biosynthesis, Flavonoid biosynt.
4		411.028						C27H7O5	0	UNK-4min-411.02818	not found under FT-ICR-MS analysis
4		206.973								UNK-4min-206.9732	not found under FT-ICR-MS analysis
4		761.144						C37H29O18	6	EGC-EGCG	not found under FT-ICR-MS analysis		Prodelphinidin, a type of proantocyanin	Proanthocyanidin biosynthesis, Flavonoid biosynt.
4.7		413.168						C29H21N2O	Picmanova M et al, 2015. Biochem J, 469: 375-389	FA adduct-Lotaustralin anitrile-6'-apioside (II)	not found under FT-ICR-MS analysis
			367.163	46.0052			Formic acid adduct			Lotaustralin anitrile-6'-apioside (II)
5		341.089						C15H17O9	36	Caffeic acid glucoside-5min (I)	caffeic acid hexoside KA KM	C15H17O9	ID Confirmed
5		417.146						C18H25O11	42	UNK-5min-417.1409-iridoid glucoside?	Syringin FORM KA KM	C18H25O11
5		289.074						C15H13O6	375	Catechin	not found under FT-ICR-MS analysis		ID Confirmed-STD	Proanthocyanidin biosynthesis, Flavonoid biosynt.
5		337.095						C16H17O8	112	p-Coumaroylquinic acid-5min (I)	3-O-paracoumaroyl quinic acid AN KM	C16H17O8		Chlorogenic acid biosynthesis, Phenylpropanoid biosynt., Flavonoid biosynth.
			675.197				2M-H of 337.0949
5.3		325.094						C15H17O8	83	Coumaric acid-glucoside	p-coumaroyl hexose AN KM	C15H17O8
5.3		323.136						C13H23O9	16	Disaccharide-5.3min-323.13598	feruloyl citramalate PU KM	C15H15O8
5.3		337.094						C16H17O8	112	p-Coumaroylquinic acid-5.3min (II)	3-O-paracoumaroyl quinic acid AN KM	C16H17O8		Chlorogenic acid biosynthesis, Phenylpropanoid biosynt., Flavonoid biosynth.
5.7		353.089						C16H17O9	72	Cryptochlorogenic acid	4-O-caffeoyl quinic acid AN KM	C16H17O9	ID Confirmed-STD
5.9		367.104						C17H19O9	58	Feruloylquinic acid-5.9min (I)	5-O-feruloyl quinic acid AN KM	C17H19O9		Phenylpropanoids, Chlorogenic acid biosyn in sweet potato
6.2		367.104						C17H19O9	58	Feruloylquinic acid-6.2min (II)	5-O-feruloyl quinic acid AN KM	C17H19O9
6.2		355.104						C16H19O9	81	Feuloyl-glucoside	ferulic acid hexoside AN KM	C16H19O9
6		608.094						not generated		UNK-6min-608.0936	not found under FT-ICR-MS analysis
6.4		447.156					FA adduct of 401.1453	C19H27O12	Picmanova M et al, 2015. Biochem J, 469: 375-389	FA-Prunasin anitrile-pentoside	not found under FT-ICR-MS analysis		Picmanova M et al, 2015. Biochem J, 469: 375-389
					447.156
					401.151	46.0044	HCOOH-loss of FA
					269.107	132.044	loss of pentose
					161.046		hexose-H20 fragment]-
			401.145	46.0101			HCOOH-loss of FA
6.4		341.088						C15H17O9	45	Caffeic acid glucoside-6.4min (II)	caffeic acid hexoside KA KM	C15H17O9
6.4		745.143						C37H29O17	6	EGC-ECG	not found under FT-ICR-MS analysis
6.5		431.193						C20H31O10	12	Blumenol A hexoside-6.4min FA_M	corchoionoside C FORM KA KM	C20H31O10	Apocarotenoid
											(=blumenol A glucoside)
6.9		608.098								UNK-6.9min-608.0984
7.1		457.079						C22H17O11	15	Epigallocatechin gallate (EGCG)	epigallocatechin-3-O-gallate KA KM	C22H17O11
7.1		471.111						C27H19O8	59	UNK-7.1min-471.111	not found under FT-ICR-MS analysis
								C20H23O13	0
7.1		527.04						C38H7O4	0	UNK-7.1min-527.0395	not found under FT-ICR-MS analysis
7.2		431.192			431.192			C20H31O10	12	Blumenol A hexoside FA-7.2min_M	not found under FT-ICR-MS analysis
					385.188	46.0038	formic acid adduct	C19H29O8	79	Blumenol A hexoside
					223.131	162.057	neutral loss of hexose	C13H19O3		Blumenol A (loss of hexose)
					205.123	18.0082	loss of H2O			Blumenol A - H2O
					161.045		hexose-H2O fragment]-			hexose
					153.091		ionone ring fragment]-			ionone ring
7.4		461.167						C20H29O12	21	UNK-7.4min-461.1674-monolignol disaccharide	methylkaempherol hexoside KA KM	C22H21O11
7.4		625.141		163.974				C27H29O17	85	Flavonol disaccharide-625.1412-7.4min	myricetin deoxyhexosyl hexoside KA KM	C27H29O17
7.6	-	449.204						C20H33O11	5	Hydroxy-Blumenol hexoside FA	probably apocarotenoid
					449.205
					403.202	46.0031	FA adduct	C19H31O9	21	Lauroside B (=(2R,3E)-4-[(1R,6S)-1-Hydroxy-6-(hydroxymethyl)-2,2-dimethyl-4-oxocyclohexyl]-3-buten-2-yl β-D-glucopyranoside)
					241.163	162.039	loss of hexose			Breyniaionoside A (=(3E)-1-Hydroxy-4-[(1S,6R)-1-hydroxy-2,2,6-trimethyl-4-oxocyclohexyl]-3-buten-2-yl β-D-glucopyranoside)
					223.133	18.0301	loss of H2O
					149.017		ionone ring]-
			403.193	46.011			FA adduct	C19H31O9	21
7.6		337.094						C16H17O8	112	p-Coumaroylquinic acid-7.6min (III)	4-O-paracoumaroyl quinic acid 2 AN KM	C16H17O8		Chlorogenic acid biosynthesis, Phenylpropanoid biosynt., Flavonoid biosynth.		INtermediate of lignin biosynthesis
7.8		771.201						C33H39O21	73	Flavonol trisaccharide-771.2005-7.8min	not found under FT-ICR-MS analysis
8.3		177.02						C9H5O4	86	Esculetin (6,7-dihydroxycoumarin)	caffeic acid (quinone form)
8.3		293.031		116.011				C13H9O8	3	Esculetin-malic acid	caffeoyl malate (quinone form arising from in-source oxidation)	C13H9O8
			589.085	296.054			2M-H
8.3		295.044						C13H11O8	22	Caffeoylmalic acid	caffeoyl malate	C13H11O8
			133.014	162.03			malate fragment]- neutral loss of caffeoyl moiety	C4H5O5		Malic acid
			591.094	296.05			2M-H
8.3		411.013						C23H7O8	0	UNK-8.3min-411.01255	not found under FT-ICR-MS analysis
8.4		367.104						C17H19O9	58	Feruloylquinic acid-8.4min (III)	5-O-feruloyl quinic acid AN KM	C17H19O9		Phenylpropanoids, Chlorogenic acid biosyn in sweet potato
8.8		367.105						C17H19O9	58	Feruloylquinic acid-8.8min (IV)	4-O-feruloyl quinic acid AN KM	C17H19O9		Phenylpropanoids, Chlorogenic acid biosyn in sweet potato
8.9		755.205						C33H39O20	127	Flavonol trisaccharide-8.9min-755.2047 (I)	not found under FT-ICR-MS analysis
9	260,300sh, 356	625.142						C27H29O17	100	Flavonol disaccharide-625.1412-9min	myricetin deoxyhexosyl hexoside KA KM	C27H29O17
					625.145					(=myricetin-rutinoside)
					316.025	309.12	loss of rutinose
					178.998
9.1		755.205						C33H39O20	127	Flavonol trisaccharide-9.1min-755.2047 (II)	not found under FT-ICR-MS analysis
					755.205
					591.067	164.138	hexose?
					300.027	291.04	2x145 (2xrhamnoses?)
9.3		479.084						C21H19O13	64	Flavonol-monoglycoside_9.3min-479.0842	not found under FT-ICR-MS analysis
9.5		431.193						C20H31O10	11	UNK-9.5min-431.1928-monolignol glycoside?	corchoionoside C FORM KA KM	C20H31O10	Apocarotenoid
											(=blumenol A glucoside)
9.5		439.182						C18H31O12	14	UNK-9.5min-439.1824-monolignol glycoside?	not found under FT-ICR-MS analysis
9.8		739.209						C33H39O19	82	Flavonol trisaccharide-739.2094	kaempherol-3-O-rhamnosyl-glucoside-7-O-rhamnoside KA KM	C33H39O19
9.8		435.224						C20H35O10	8	UNK-9.8min-435.2243	not found under FT-ICR-MS analysis
										monogalactosyl diglyceride?
10		433.209			433.206			C20H33O10	5	UNK-10min-433.209-monolignol glycoside?	blumenol B hexoside FORM KA KM	C20H33O10	Apocarotenoid
					387.211	45.9953	Formic acid adduct	C19H31O8	101
					225.163	162.048	loss of hexose
					179.057		hexose fragment]-
					161.042		hexose-H2O fragment]-
					149.05		ionone ring]-
10.4		609.146			609.143			C27H29O16	223	Rutin	rutin ID KM	ID Confirmed-STD
					300.026	309.117	loss of rutinose (rhamnosyl-glucose)
10.5	308	279.052						C13H11O7	25	p-Coumaric acid malate-10.5min (I)	p-coumaroyl malate 1 AN KM	C13H11O7
			163.041	116.011			Coumaric acid fragment]- loss of C4 H4 O4-malate-H20	C9H7O3	316
10.5		889.203						C53H33N2O12	0	UNK-10.5min-889.2033	not found under FT-ICR-MS analysis
								C40H41O23	0
10.8	257, 357	463.089						C21H19O12	151	Quercetin-glucoside	quercetin hexoside AN KM	C21H19O12
					463.09
					300.031	163.059	loss of hexose-C6H11O6
11	308	279.052					M	C13H11O7	25	p-Coumaric acid malate-11min (II)	p-coumaroyl malate 2 AN KM	C13H11O7
			133.015	146.037			Malic acid fragment]-	C4H5O5
			163.041	116.011			Coumaric acid fragment]- loss of C4 H4 O4-malate-H20	C9H7O3	316
			559.111	280.059			2M-H	C26H23O14
11		583.069						C34H15O10	0	UNK-11min-583.0693	G(t8-O-4)S(8-5)G AN KM	C31H35O11
11.3		433.08						C20H17O11	71	UNK-11.3min-433.0796	quercetin pentoside	C20H17O11
11.5		309.062					M	C14H13O8	48	Feruloyl-malic acid	feruloyl malate (there are 2 isomers)
			193.051	116.011			Ferulic acid fragment]- neutral loss of C4 H4 O4-malate-H20	C10H9O4	1343
			619.131	310.069			2M-H	C28H27O16
11.7		593.152						C27H29O15	279	Kaempferol rutinoside	kaempherol-3-O-rhamnosyl-glucoside KA KM	C27H29O15
			1187.31				2M-H
11.7		890.229						C81H88O45		UNK-11.7min-890.2294	not found under FT-ICR-MS analysis
11.7		903.22						C41H43O23	4	Calabricoside B	not found under FT-ICR-MS analysis		Flavonol-trisaccharide-caffeic acid
			593.152	310.069			loss of caffeoyl-α-L-rhamnopyranosyl moiety			Synonym: Quercetin-3-O-[4''-O-caffeoyl-α-L-rhamnopyranosyl-(1→2)-α-L-arabinopyranosyl]-7-O-glucoside
			193.051				Ferulic acid fragment]-?	C10H9O4
			310.065
12		623.162			623.159			C28H31O16	128	Narcisin, me-flavonol-rutinoside	isorhamnetin-3-O-rutinoside	C28H31O16
					314.043	309.115	ruitnose (rhamnosyl-glucose)
12.2		447.094			447.094			C21H19O11	217	Kaempferol-7-O-glucoside	not found under FT-ICR-MS analysis	ID Confirmed-STD
					285.041	162.052	loss of hexose
					170.004	277.09
12.7		417.083						C20H17O10		UNK-12.7min-417.083	kaempherol-O-pentoside
12.9		417.213						not generated (low intensity)		UNK-12.9min-417.21265	not found under FT-ICR-MS analysis
12.9		187.096						C9H15O4	1703	Azelaic acid	Azelaic acid
13.3		723.502						C41H71O10	3	Lignin oligomer-13.3min-723.473	not found under FT-ICR-MS analysis
13.3		713.474						C53H61O	0	UNK-13.3min-713.4735	not found under FT-ICR-MS analysis
13.8		491.12						C23H23O12	121	Tricin-hexoside	Tricin-O-hexoside
13.9		533.206						C27H33O11	75	Lignan-13.9min-533.2062	not found under FT-ICR-MS analysis
										Examples: arctiin, phyllirin (=forsythin), longifloroside A
										undulatone (triterpenoid)
										http://www.chemspider.com/Search.aspx?rid=66e5b7e4-b3b9-4b74-b424-dbad7ae25f89
										https://www.ebi.ac.uk/chebi/advancedSearchFT.do?searchString=C27H34O11&queryBean.stars=2
15		669.268						C39H41O10	4	Lignan/lignin?-15min-669.268	not found under FT-ICR-MS analysis
					669.271
					625.28	43.9912	loss of COO
15		403.201						C26H27O4	178	UNK-15min-403.2014	not found under FT-ICR-MS analysis
15		447.191						C27H27O6	139	UNK-15min-447.188	not found under FT-ICR-MS analysis
17.4		664.262						C33H38N5O10	8	UNK-17.4min-664.262	not found under FT-ICR-MS analysis
18.1		269.044						C15H9O5		Genistein (IS)
18.8		327.218						C18H31O5	111	tri-OH-C18:2	9_12_13-trihydroxy-10_15-octadecadienoic acid KA KM	C18H31O5
20.9	270, 337	537.083						C30H17O10	39	Flavonoid dimer-20.9min-537.083	not found under FT-ICR-MS analysis
										Examples: C-Biapigenin, O-Biapigenin, Bianthraquinone
					537.083
					443.041	94.0421		C24H11O9	0
					375.052	162.031	loss of C9H5O3-caffeoyl moiety?	C21H11O7	16
21.2		211.134						C12H19O3	1255	UNK-21.2min-211.134	not found under FT-ICR-MS analysis
21.8		539.098						C30H19O10	23	Flavonoid dimer-21.8min-539.098	not found under FT-ICR-MS analysis
24.2		293.176						C17H25O4	587	UNK-24.2min-293.1765	not found under FT-ICR-MS analysis
25.8		721.364						C34H57O16	0	UNK-25.8min-721.3641 (I)	not found under FT-ICR-MS analysis
26.2		721.365						C52H49O3	0	UNK-26.2min-721.3641 (II)	not found under FT-ICR-MS analysis
								C34H57O16	0
27.4		559.312						C28H47O11	2	UNK-27.4min-559.3123-glycolipid	not found under FT-ICR-MS analysis
					559.312
					277.218	282.094	fragment of C18:3-linolenic acid]- loss of C18:1-oleic acid	C18H29O2	876
					253.095	306.217	fragment of galactosyl-glycerol]-	C9H17O8	42
27.6		699.38						C32H59O16	4	UNK-27.6min-699.3805	not found under FT-ICR-MS analysis
										Example:C14:0-trisaccharide
28.1		699.38						C32H59O16	4	UNK-28.1min-699.3805	not found under FT-ICR-MS analysis
										Example:C14:0-trisaccharide
