# Supplementary material for: A metabolomics characterisation of natural variation in the resistance of cassava to whitefly
Source: BMC Plant Biol. 2019 Nov 27;19:518. doi: 10.1186/s12870-019-2107-1 (PMC6882011; doi:10.1186/s12870-019-2107-1)
Supplement: Supplementary file 7 — Additional file 7: Table S4. Results of ANOVA analysis of COL2246 time-series. [file 12870_2019_2107_MOESM7_ESM.xlsx]

## Sheet: Table S4_COL2246-ANOVA
COL2246_Time-series	Multiple Comparison of Mean																	Model
	Tukey (HSD) test						Bonferroni test						Dunnett's test					Goodness of fit	Analysis of variance
	0	1	2	3	4	5	0	1	2	3	4	5	0 vs 1	0 vs 2	0 vs 3	0 vs 4	0 vs 5	R2	F	Pr > F	Significant
3,6-dihydroxy-5,6-dihydro-β-ionol hexoside	A	AB	AB	B	AB	AB	A	A	A	A	A	A	No	No	Yes	No	No	0.275873	2.36203	0.0629881	No
3-O-p-Coumaroylquinic acid	BC	C	BC	AB	AB	A	BC	C	ABC	AB	AB	A	No	No	No	No	Yes	0.488061	5.91081	0.000600512	Yes
4-O-Feruloulquinic acid_8.3min	A	A	A	A	A	A	A	A	A	A	A	A	No	No	No	No	No	0.117082	0.822171	0.543427	No
4-O-feruloylquinic acid_8.8min	A	A	A	A	A	A	A	A	A	A	A	A	No	No	No	No	Yes	0.297394	2.62429	0.0432183	Yes
4-O-p-Coumaroylquinic acid_7.2min	A	A	A	A	A	A	A	A	A	A	A	A	No	No	No	No	No	0.150662	1.09981	0.380436	No
4-O-p-Coumaroylquinic acid_7.7min	A	A	A	A	A	A	A	A	A	A	A	A	No	No	No	No	No	0.0924793	0.6318	0.676877	No
5-O-caffeoylquinic acid	A	A	A	A	A	A	A	A	A	A	A	A	No	No	No	No	No	0.22043	1.75311	0.151963	No
5-O-Feruloylquinic acid_5.9min	A	A	A	A	A	A	A	A	A	A	A	A	No	No	No	No	No	0.271712	2.31312	0.067594	No
Aromadendrin-O-hexoside	A	A	A	A	A	A	A	A	A	A	A	A	No	No	No	No	No	0.162242	1.20071	0.331861	No
Azelaic acid	A	A	A	A	A	A	A	A	A	A	A	A	No	No	No	No	No	0.118457	0.83312	0.536212	No
Blumenol A hexoside-FA_7.5min	A	A	A	A	A	A	A	A	A	A	A	A	No	No	Yes	No	No	0.242546	1.98531	0.108621	No
Blumenol B hexoside-FA_10min	A	AB	ABC	C	ABC	BC	A	AB	AB	B	AB	AB	No	No	Yes	No	Yes	0.405353	4.22636	0.00480239	Yes
Blumenol B hexoside-FA_5.7min	A	A	A	A	A	A	A	A	A	A	A	A	No	No	No	No	No	0.220371	1.7525	0.152095	No
Blumenol B hexoside-FA_9.3min	A	A	A	A	A	A	A	A	A	A	A	A	No	No	No	No	No	0.199752	1.5476	0.204097	No
Blumenol A Hexoside-FA_9.5min	A	A	A	A	A	A	A	A	A	A	A	A	No	No	Yes	No	No	0.235461	1.90946	0.12123	No
Caffeic acid hexoside_5min	A	A	A	A	A	A	A	A	A	A	A	A	No	No	No	No	No	0.206972	1.61813	0.184514	No
Caffeic acid hexoside_6.4min	A	A	A	A	A	A	A	A	A	A	A	A	No	No	No	No	No	0.163794	1.21444	0.325679	No
Caffeic acid-_fragment	A	A	A	A	A	A	A	A	A	A	A	A	No	No	Yes	No	No	0.245106	2.01308	0.104339	No
Caffeic acid-quinone form_fragment	A	A	A	A	A	A	A	A	A	A	A	A	No	No	No	No	No	0.183483	1.39323	0.254012	No
Caffeoyl malate	A	A	A	A	A	A	A	A	A	A	A	A	No	No	Yes	No	No	0.261347	2.19366	0.0803325	No
Caffeoyl malate-malate fragment	A	AB	AB	B	AB	AB	A	A	A	A	A	A	No	No	Yes	No	No	0.265308	2.23892	0.0752428	No
Caffeoyl malate-quinone form	A	A	A	A	A	A	A	A	A	A	A	A	No	No	No	No	No	0.193819	1.49058	0.221353	No
Calabricoside B	A	A	A	A	A	A	A	A	A	A	A	A	No	No	No	No	No	0.183199	1.39059	0.254957	No
Catechin/Epicatechin_5min	B	AB	AB	AB	AB	A	B	AB	AB	AB	AB	A	No	No	No	Yes	Yes	0.311205	2.80123	0.0335882	Yes
Catechin/Epicatechin_6.9min	A	A	A	A	A	A	A	A	A	A	A	A	No	No	No	No	No	0.182435	1.38349	0.257514	No
Citric/Isocitric acid_1.4min	A	A	A	A	A	A	A	A	A	A	A	A	No	No	No	No	No	0.189585	1.4504	0.234327	No
Citric/Isocitric acid_1.8min	A	A	A	A	A	A	A	A	A	A	A	A	No	No	No	No	No	0.137404	0.987603	0.441146	No
Dehydrodiconiferyl alcohol hexoside-a-FA	A	A	A	A	A	A	A	A	A	A	A	A	No	No	No	No	No	0.273837	2.33803	0.065207	No
Dehydrodiconiferyl alcohol hexoside-b-FA	A	A	A	A	A	A	A	A	A	A	A	A	No	No	No	No	No	0.183793	1.39611	0.252985	No
diMg-dihydroxyacetate_Tetramer	A	A	A	A	A	A	A	A	A	A	A	A	No	No	No	No	No	0.274047	2.3405	0.0649749	No
diMg-dihydroxyacetate_Trimer	A	A	A	A	A	A	A	A	A	A	A	A	No	No	No	No	No	0.104039	0.719944	0.613436	No
diMg-dihydroxyacetate-FA_Dimer	A	A	A	A	A	A	A	A	A	A	A	A	No	No	No	No	No	0.194366	1.4958	0.219718	No
EGC-EGCG_4min	A	A	A	A	A	A	A	A	A	A	A	A	No	No	No	No	No	0.0489854	0.319353	0.897515	No
EGCG	A	A	A	A	A	A	A	A	A	A	A	A	No	No	No	No	No	0.104195	0.721148	0.612586	No
Epigallocatechin	AB	B	AB	AB	AB	A	A	A	A	A	A	A	No	No	No	No	No	0.246874	2.03235	0.101467	No
FA-diMg-dihydroxyacetate_Dimer	A	A	A	A	A	A	A	A	A	A	A	A	No	No	No	No	No	0.191846	1.4718	0.227331	No
Feruloyl citramalate	A	A	A	A	A	A	A	A	A	A	A	A	Yes	No	Yes	No	No	0.265924	2.24599	0.074477	No
Feruloyl malate	A	AB	AB	B	AB	B	A	AB	AB	B	AB	B	No	No	Yes	Yes	Yes	0.433347	4.74143	0.00247963	Yes
Feulic acid hexoside	A	A	A	A	A	A	A	A	A	A	A	A	No	No	No	No	No	0.219222	1.74079	0.154684	No
Flavonoid dimer-20.9min-537.083	A	A	A	A	A	A	A	A	A	A	A	A	No	No	No	No	No	0.11053	0.770441	0.578286	No
Flavonoid dimer-21.8min-539.097	A	A	A	A	A	A	A	A	A	A	A	A	No	No	No	No	No	0.122017	0.861642	0.5177	No
Flavonol glycoside-9.3min-479.0842	A	A	A	A	A	A	A	A	A	A	A	A	No	No	No	No	No	0.102068	0.704753	0.624201	No
Flavonol trisaccharide-771.2005-7.8min	A	A	A	A	A	A	A	A	A	A	A	A	No	No	No	No	No	0.153081	1.12066	0.369937	No
Flavonol trisaccharide-8.9min-755.2034	A	C	ABC	BC	ABC	AB	A	B	AB	B	AB	AB	Yes	No	Yes	No	No	0.428962	4.65741	0.00275765	Yes
G(t8-O-4)S(8-5)G_10.5min	A	A	A	A	A	A	A	A	A	A	A	A	No	No	No	No	No	0.213209	1.68011	0.168807	No
G(t8-O-4)S(8-5)G_11min	A	A	A	A	A	A	A	A	A	A	A	A	No	No	No	No	Yes	0.296588	2.61418	0.0438475	Yes
Gallic acid	A	A	A	A	A	A	A	A	A	A	A	A	No	No	No	No	No	0.16928	1.26341	0.304448	No
Galloyl hexose	A	A	AB	B	B	B	AB	A	ABC	BC	C	C	No	No	Yes	Yes	Yes	0.551509	7.62414	< 0.0001	Yes
Gluconic acid	A	A	A	A	A	A	A	A	A	A	A	A	No	No	No	No	No	0.0589605	0.388459	0.852878	No
Glutamic acid	A	A	A	A	A	A	A	A	A	A	A	A	No	Yes	No	No	No	0.221787	1.76697	0.148954	No
Hexose	A	A	A	A	A	A	A	A	A	A	A	A	No	No	No	No	No	0.136351	0.978846	0.446183	No
Hexose-FA	A	A	A	A	A	A	A	A	A	A	A	A	No	No	No	Yes	No	0.284014	2.45938	0.0547484	No
Hydroxy-blumenol A hexoside-FA	A	A	AB	B	AB	AB	A	A	AB	B	AB	AB	No	No	Yes	No	Yes	0.401402	4.15753	0.005255	Yes
Isodihydrodehydrodiconiferyl alcohol hexoside-FA	A	A	A	A	A	A	A	A	A	A	A	A	No	No	No	No	No	0.0506802	0.330992	0.890337	No
Isorhamnetin-3-O-rutinoside	AB	AB	AB	B	AB	A	AB	AB	AB	B	AB	A	No	No	No	No	Yes	0.325604	2.99341	0.0256012	Yes
Kaempferol deoxyhexosyl pentoside	A	A	A	A	A	A	A	A	A	A	A	A	No	No	No	No	No	0.195969	1.51114	0.214977	No
Kaempferol pentoside	B	AB	AB	AB	AB	A	A	A	A	A	A	A	No	No	Yes	No	Yes	0.301559	2.67692	0.0400887	Yes
Kaempferol rutinoside	A	A	A	A	A	A	A	A	A	A	A	A	No	No	No	No	No	0.177014	1.33354	0.276178	No
Kaempferol-7-O-glucoside	A	A	A	A	A	A	A	A	A	A	A	A	No	No	No	No	No	0.148357	1.08005	0.39061	No
Kaempherol	A	A	A	A	A	A	A	A	A	A	A	A	No	No	No	No	No	0.0995583	0.685509	0.63795	No
Kaempherol-3-O-rhamnosyl-glucoside-7-O-rhamnoside	A	A	A	A	A	A	A	A	A	A	A	A	No	No	No	No	No	0.246784	2.03137	0.101612	No
Lariciresinoldeoxyhexoside	A	A	A	A	A	A	A	A	A	A	A	A	No	No	No	No	No	0.217155	1.71983	0.159427	No
Lignan/Lignin-15min-669.268	AB	AB	AB	B	AB	A	A	A	A	A	A	A	No	No	No	No	No	0.274468	2.34545	0.064512	No
Lignan-13.9min_533.2062	B	AB	AB	AB	AB	A	B	AB	AB	AB	AB	A	No	No	No	No	Yes	0.308564	2.76684	0.0352695	Yes
Lignin oligomer-13.3min-723.473	A	A	A	A	A	A	A	A	A	A	A	A	No	No	No	No	No	0.0325513	0.208609	0.956337	No
Linamarin-FA	A	A	A	A	A	A	A	A	A	A	A	A	Yes	No	No	No	Yes	0.275697	2.35996	0.0631765	No
Lotaustralin anitrile apioside_3.9min	A	A	A	A	A	A	A	A	A	A	A	A	No	No	No	No	No	0.238346	1.94017	0.115958	No
Lotaustralin anitrile apioside_4.7min	A	A	A	A	A	A	A	A	A	A	A	A	No	No	No	No	No	0.0902051	0.614723	0.689386	No
Lotaustralin anitrile apioside-FA_3.9min	A	A	A	A	A	A	A	A	A	A	A	A	No	No	No	No	No	0.241571	1.97479	0.110289	No
Lotaustralin anitrile apioside-FA_4.7min	AB	A	ABC	ABC	BC	C	A	A	AB	AB	AB	B	No	No	No	Yes	Yes	0.417116	4.43676	0.00365593	Yes
Lotaustralin-FA	B	A	AB	AB	AB	AB	B	A	AB	AB	AB	AB	Yes	No	Yes	No	Yes	0.306628	2.74181	0.0365479	Yes
Malic acid	A	A	A	A	A	A	A	A	A	A	A	A	No	No	No	No	No	0.233524	1.88897	0.124879	No
Methylkaempferol hexoside	A	A	AB	B	B	B	A	A	AB	B	B	B	No	No	Yes	Yes	Yes	0.561275	7.93187	< 0.0001	Yes
Myricetin deoxyhexosyl hexoside	A	A	A	A	A	A	A	A	A	A	A	A	No	No	No	No	No	0.156658	1.1517	0.354754	No
Pantothenic acid	B	AB	B	AB	A	A	B	AB	B	AB	A	A	No	No	No	Yes	Yes	0.47764	5.66922	0.000797629	Yes
Pantothenic acid	A	A	A	A	A	A	A	A	A	A	A	A	No	No	No	No	No	0.175067	1.31577	0.28311	No
p-Coumaric acid hexoside	A	A	A	A	A	A	A	A	A	A	A	A	No	No	No	No	No	0.123697	0.875177	0.509062	No
p-Coumaric acid malate_10.5min	A	A	A	A	A	A	A	A	A	A	A	A	No	No	No	No	No	0.247731	2.04173	0.100098	No
p-Coumaric acid malate_11min	A	A	A	A	A	A	A	A	A	A	A	A	No	No	No	No	No	0.292614	2.56466	0.0470689	Yes
p-coumaric acid malate_malate fragment_11min	A	A	A	A	A	A	A	A	A	A	A	A	No	No	No	No	No	0.246461	2.02784	0.102133	No
p-coumaric acid shikimate	A	A	A	A	A	A	A	A	A	A	A	A	No	No	No	No	No	0.188989	1.44478	0.236199	No
Protocatechoyl hexose	A	A	AB	BC	C	C	A	A	AB	BC	C	C	No	No	Yes	Yes	Yes	0.694787	14.1137	< 0.0001	Yes
Prunasin anitrile pentoside-FA	A	A	AB	BC	BC	C	A	A	AB	BC	BC	C	No	No	Yes	Yes	Yes	0.643704	11.2013	< 0.0001	Yes
Quercetin hexoside	A	A	A	A	A	A	A	A	A	A	A	A	No	No	No	No	Yes	0.220572	1.75455	0.151646	No
Quercetin pentoside	B	AB	AB	A	AB	A	B	AB	AB	AB	AB	A	No	No	Yes	Yes	Yes	0.412796	4.35851	0.00404449	Yes
Quercetin	A	A	A	A	A	A	A	A	A	A	A	A	No	No	No	No	No	0.182804	1.38692	0.256276	No
Rutin	A	A	A	A	A	A	A	A	A	A	A	A	No	No	No	No	No	0.106397	0.738205	0.600607	No
Sucrose	A	A	A	A	A	A	A	A	A	A	A	A	No	No	No	No	No	0.241842	1.97771	0.109823	No
Sucrose-FA	A	A	A	A	A	A	A	A	A	A	A	A	No	No	No	No	No	0.237974	1.9362	0.116627	No
Syringin-FA	C	ABC	BC	ABC	AB	A	B	AB	B	AB	AB	A	No	No	No	Yes	Yes	0.433623	4.74677	0.00246298	Yes
Syringin-FA	B	AB	B	AB	AB	A	B	AB	AB	AB	AB	A	No	No	No	Yes	Yes	0.40221	4.17153	0.00515942	Yes
Tricin-O-hexoside	B	AB	B	AB	A	A	BC	ABC	C	ABC	AB	A	No	No	No	Yes	Yes	0.457379	5.22602	0.00135909	Yes
Trihydroxy-octadecadienoic acid	A	A	A	A	A	A	A	A	A	A	A	A	No	No	No	No	No	0.184603	1.40366	0.25031	No
UNK-1.3min-477.1477	A	A	A	A	A	A	A	A	A	A	A	A	No	No	No	No	No	0.166886	1.24196	0.313591	No
UNK-1.3min-488.1636-Glutamic acid-sucrose	A	B	AB	B	AB	B	A	B	AB	B	AB	B	Yes	No	Yes	Yes	Yes	0.465688	5.4037	0.00109553	Yes
UNK-1.3min-537.1695	A	A	A	A	A	A	A	A	A	A	A	A	No	No	No	No	No	0.159842	1.17956	0.341578	No
UNK-1.5min-475.1321	A	A	A	A	A	A	A	A	A	A	A	A	No	No	No	No	No	0.225931	1.80962	0.140059	No
UNK-1.7min-275.0217	A	A	A	A	A	A	A	A	A	A	A	A	No	No	No	No	No	0.18586	1.4154	0.246204	No
UNK-10.5min-889.2034	A	A	A	A	A	A	A	A	A	A	A	A	No	No	No	No	No	0.238314	1.93984	0.116015	No
UNK-11.7min-890.2294	A	A	A	A	A	A	A	A	A	A	A	A	No	No	No	No	No	0.195664	1.50822	0.215873	No
UNK-12.9min-417.2111	A	A	A	A	A	A	A	A	A	A	A	A	No	No	No	No	No	0.0749068	0.502027	0.77233	No
UNK-13.3min-713.4734	A	A	A	A	A	A	A	A	A	A	A	A	No	No	No	No	No	0.00218021	0.0135468	0.999931	No
UNK-15min-447.1904	A	A	A	A	A	A	A	A	A	A	A	A	No	No	No	No	No	0.268667	2.27767	0.0711446	No
UNK-17.4min-664.262	B	AB	AB	AB	AB	A	B	AB	AB	AB	AB	A	No	No	No	No	Yes	0.324164	2.97382	0.0263168	Yes
UNK-2.1min-416.1417	AB	A	B	AB	AB	AB	AB	A	B	AB	AB	AB	No	No	No	No	No	0.338362	3.17068	0.0199754	Yes
UNK-25.8min-721.3639	A	A	A	A	A	A	A	A	A	A	A	A	No	No	No	No	No	0.0538032	0.352548	0.876652	No
UNK-26.2min-721.3639	A	A	A	A	A	A	A	A	A	A	A	A	No	No	No	No	No	0.0994035	0.684326	0.638799	No
UNK-27.4min-559.3123-glycolipid	A	A	A	A	A	A	A	A	A	A	A	A	No	No	No	No	No	0.0916918	0.625877	0.68121	No
UNK-27.6min-699.3805	A	A	A	A	A	A	A	A	A	A	A	A	No	No	No	No	No	0.155598	1.14248	0.359209	No
UNK-28.2min-699.3805	A	A	A	A	A	A	A	A	A	A	A	A	No	No	No	No	No	0.191063	1.46438	0.229735	No
UNK-4min-411.02818	A	A	A	A	A	A	A	A	A	A	A	A	No	No	No	No	No	0.232282	1.87589	0.127265	No
UNK-6.5min-608.098	A	A	A	A	A	A	A	A	A	A	A	A	No	No	No	No	No	0.169294	1.26353	0.304396	No
UNK-6min-608.098_I	A	A	A	A	A	A	A	A	A	A	A	A	No	No	No	No	No	0.0919276	0.627649	0.679913	No
UNK-7.1min-471.111	A	AB	AB	B	AB	B	A	AB	AB	B	AB	B	No	No	Yes	No	Yes	0.327515	3.01954	0.0246782	Yes
UNK-7.1min-527.04	A	A	A	A	A	A	A	A	A	A	A	A	No	No	No	No	No	0.199145	1.54172	0.205815	No
UNK-8.3min-411.0125	A	A	A	A	A	A	A	A	A	A	A	A	No	No	No	No	No	0.121836	0.860183	0.518637	No
UNK-8.8min-436.0907	AB	AB	A	AB	AB	B	A	A	A	A	A	A	No	No	No	No	Yes	0.297733	2.62855	0.0429557	Yes
UNK-9.5min-439.1824-monolignol glycoside	A	A	A	A	A	A	A	A	A	A	A	A	No	No	No	No	No	0.162018	1.19873	0.33276	No
Vitamin C	A	A	A	A	A	A	A	A	A	A	A	A	No	No	No	No	No	0.19847	1.53521	0.207736	No
