# Supplementary material for: A metabolomics characterisation of natural variation in the resistance of cassava to whitefly
Source: BMC Plant Biol. 2019 Nov 27;19:518. doi: 10.1186/s12870-019-2107-1 (PMC6882011; doi:10.1186/s12870-019-2107-1)
Supplement: Supplementary file 8 — Additional file 8: Table S5. Results of ANOVA analysis of ECU72 time-series. [file 12870_2019_2107_MOESM8_ESM.xlsx]

## Sheet: Table S5_ECU72-ANOVA
ECU72_Time-series	Multiple Comparison of Mean																	Model
	Tukey (HSD) test						Bonferroni test						Dunnett's test					Goodness of fit	Analysis of variance
	0	1	2	3	4	5	0	1	2	3	4	5	0 vs 1	0 vs 2	0 vs 3	0 vs 4	0 vs 5	R2	F	Pr > F	Significant
3,6-dihydroxy-5,6-dihydro-β-ionol hexoside	AB	B	AB	AB	AB	A	A	A	A	A	A	A	No	No	No	No	No	0.286799	2.73447	0.0351166	Yes
3-O-p-Coumaroylquinic acid	AB	A	A	BC	AB	C	BC	C	C	AB	ABC	A	No	No	Yes	No	Yes	0.562975	8.75975	< 0.0001	Yes
4-O-Feruloulquinic acid_8.3min	C	ABC	AB	ABC	BC	A	A	ABC	BC	ABC	AB	C	No	Yes	No	No	Yes	0.453808	5.64983	0.000677744	Yes
4-O-feruloylquinic acid_8.8min	B	AB	AB	AB	AB	A	A	AB	AB	AB	AB	B	No	Yes	No	No	Yes	0.35767	3.78646	0.00782333	Yes
4-O-p-Coumaroylquinic acid_7.2min	A	A	A	A	A	A	A	A	A	A	A	A	No	No	No	No	No	0.109968	0.840171	0.530701	No
4-O-p-Coumaroylquinic acid_7.7min	A	AB	AB	B	AB	AB	B	AB	AB	A	AB	AB	Yes	No	Yes	No	No	0.318325	3.17543	0.0185398	Yes
5-O-caffeoylquinic acid	BC	AB	A	BC	BC	C	AB	BC	C	AB	AB	A	No	Yes	No	No	No	0.571217	9.05882	< 0.0001	Yes
5-O-Feruloylquinic acid_5.9min	B	A	A	B	BC	B	A	B	B	A	A	A	Yes	Yes	No	No	No	0.640989	12.1409	< 0.0001	Yes
Aromadendrin-O-hexoside	A	AB	A	AB	A	B	AB	B	AB	B	AB	A	No	No	No	No	Yes	0.426103	5.04881	0.00144646	Yes
Azelaic acid	B	A	AB	AB	AB	AB	A	B	AB	AB	AB	AB	Yes	No	No	No	No	0.259112	2.37818	0.0592743	No
Blumenol A hexoside-FA_7.5min	A	A	A	A	A	A	A	A	A	A	A	A	No	No	No	No	Yes	0.29351	2.82505	0.0307693	Yes
Blumenol B hexoside-FA_10min	B	B	B	B	B	A	A	A	A	A	AB	B	No	No	No	No	Yes	0.542925	8.07721	< 0.0001	Yes
Blumenol B hexoside-FA_5.7min	B	B	B	AB	AB	A	A	AB	A	AB	AB	B	No	No	No	No	Yes	0.369171	3.97947	0.00599305	Yes
Blumenol B hexoside-FA_9.3min	A	A	A	A	A	A	A	A	A	A	A	A	No	No	No	No	No	0.164696	1.34075	0.270972	No
Blumenol A Hexoside-FA_9.5min	A	A	A	A	A	A	A	A	A	A	A	A	No	No	No	No	No	0.126168	0.98182	0.443034	No
Caffeic acid hexoside_5min	A	A	A	A	A	A	A	A	A	A	A	A	No	No	No	No	No	0.200792	1.70843	0.159295	No
Caffeic acid hexoside_6.4min	ABC	AB	A	C	BC	C	ABC	BC	C	A	AB	A	No	No	No	No	No	0.546847	8.20597	< 0.0001	Yes
Caffeic acid-_fragment	A	A	A	A	A	A	A	A	A	A	A	A	No	No	No	No	No	0.125314	0.974215	0.44746	No
Caffeic acid-quinone form_fragment	A	A	A	A	A	A	A	A	A	A	A	A	No	No	No	No	No	0.135627	1.06697	0.395734	No
Caffeoyl malate	A	A	A	A	A	A	A	A	A	A	A	A	No	No	No	No	No	0.1293	1.00981	0.42703	No
Caffeoyl malate-malate fragment	A	A	A	A	A	A	A	A	A	A	A	A	No	No	No	No	No	0.0974062	0.733843	0.603172	No
Caffeoyl malate-quinone form	A	A	A	A	A	A	A	A	A	A	A	A	No	No	No	No	Yes	0.255145	2.32929	0.0637109	No
Calabricoside B	B	AB	A	AB	AB	AB	A	AB	B	AB	AB	AB	No	Yes	No	No	No	0.265531	2.45839	0.0526622	No
Catechin/Epicatechin_5min	A	B	B	B	B	B	B	A	A	A	AB	A	Yes	Yes	Yes	Yes	Yes	0.376702	4.10972	0.00501505	Yes
Catechin/Epicatechin_6.9min	A	AB	AB	B	AB	AB	B	AB	AB	A	AB	AB	No	No	Yes	No	Yes	0.364083	3.89321	0.00674861	Yes
Citric/Isocitric acid_1.4min	A	B	B	AB	B	B	B	A	AB	AB	A	A	Yes	Yes	No	Yes	Yes	0.398025	4.49616	0.00298034	Yes
Citric/Isocitric acid_1.8min	AB	B	A	B	B	B	AB	A	B	A	A	A	No	Yes	Yes	Yes	No	0.597223	10.0828	< 0.0001	Yes
Dehydrodiconiferyl alcohol hexoside-a-FA	A	AB	AB	AB	B	AB	B	AB	AB	AB	A	AB	No	No	No	Yes	No	0.317171	3.15857	0.018994	Yes
Dehydrodiconiferyl alcohol hexoside-b-FA	A	A	A	A	A	A	A	A	A	A	A	A	No	No	No	Yes	Yes	0.286853	2.7352	0.0350793	Yes
diMg-dihydroxyacetate_Tetramer	A	A	A	A	A	A	A	A	A	A	A	A	No	No	No	No	No	0.201589	1.71692	0.157325	No
diMg-dihydroxyacetate_Trimer	A	A	A	A	A	A	A	A	A	A	A	A	No	No	No	No	No	0.160653	1.30153	0.286411	No
diMg-dihydroxyacetate-FA_Dimer	A	A	A	A	A	A	A	A	A	A	A	A	No	No	No	No	No	0.147222	1.17394	0.342148	No
EGC-EGCG_4min	A	BC	AB	B	A	C	D	AB	BCD	ABC	CD	A	Yes	No	Yes	No	Yes	0.666342	13.5801	< 0.0001	Yes
EGCG	A	C	AB	BC	AB	C	C	A	BC	AB	BC	A	Yes	No	Yes	No	Yes	0.629502	11.5537	< 0.0001	Yes
Epigallocatechin	A	ABC	A	BC	AB	C	C	ABC	BC	AB	ABC	A	No	No	Yes	No	Yes	0.492737	6.60528	0.000215125	Yes
FA-diMg-dihydroxyacetate_Dimer	A	A	A	A	A	A	A	A	A	A	A	A	No	No	No	No	No	0.148386	1.18484	0.337046	No
Feruloyl citramalate	A	A	A	A	A	A	A	A	A	A	A	A	No	No	No	No	No	0.201937	1.72063	0.156471	No
Feruloyl malate	B	AB	AB	AB	AB	A	A	AB	AB	AB	AB	B	Yes	No	No	No	Yes	0.333441	3.40165	0.0134265	Yes
Feulic acid hexoside	A	A	A	A	A	A	A	A	A	A	A	A	No	No	No	No	No	0.256802	2.34965	0.0618242	No
Flavonoid dimer-20.9min-537.083	A	A	A	A	A	A	A	A	A	A	A	A	No	No	No	No	No	0.111569	0.85394	0.521709	No
Flavonoid dimer-21.8min-539.097	A	A	A	A	A	A	A	A	A	A	A	A	No	No	No	No	No	0.1152	0.885351	0.501561	No
Flavonol glycoside-9.3min-479.0842	A	CD	BC	CD	AB	D	D	AB	BC	AB	CD	A	Yes	Yes	Yes	No	Yes	0.665795	13.5468	< 0.0001	Yes
Flavonol trisaccharide-771.2005-7.8min	AB	A	AB	B	AB	B	AB	B	AB	A	AB	A	No	No	No	No	No	0.348412	3.63604	0.00964929	Yes
Flavonol trisaccharide-8.9min-755.2034	BC	AB	A	C	BC	C	AB	BC	C	AB	AB	A	No	Yes	No	No	No	0.502738	6.87488	0.000157528	Yes
G(t8-O-4)S(8-5)G_10.5min	A	A	A	B	AB	B	C	BC	BC	AB	ABC	A	No	No	Yes	No	Yes	0.436625	5.27012	0.00109047	Yes
G(t8-O-4)S(8-5)G_11min	A	AB	A	AB	AB	B	B	AB	B	AB	AB	A	No	No	No	No	Yes	0.391049	4.36675	0.00354287	Yes
Gallic acid	A	BC	AB	AB	AB	C	C	AB	BC	ABC	BC	A	Yes	No	No	No	Yes	0.494576	6.65405	0.000203257	Yes
Galloyl hexose	C	BC	AB	AB	BC	A	A	AB	BC	BC	AB	C	No	Yes	Yes	No	Yes	0.499306	6.78114	0.000175452	Yes
Gluconic acid	AB	AB	A	AB	B	A	AB	AB	B	AB	A	B	No	Yes	No	No	Yes	0.420729	4.93889	0.00166682	Yes
Glutamic acid	C	ABC	A	BC	C	AB	A	ABC	C	AB	AB	BC	No	Yes	No	No	Yes	0.54363	8.1002	< 0.0001	Yes
Hexose	B	AB	A	B	B	AB	A	AB	B	A	A	AB	No	Yes	No	No	No	0.368333	3.96517	0.00611188	Yes
Hexose-FA	B	AB	A	B	B	AB	A	AB	B	A	A	AB	No	Yes	No	No	No	0.415628	4.83643	0.00190405	Yes
Hydroxy-blumenol A hexoside-FA	B	B	AB	AB	AB	A	A	AB	AB	AB	AB	B	No	No	No	No	Yes	0.345955	3.59684	0.0101944	Yes
Isodihydrodehydrodiconiferyl alcohol hexoside-FA	A	AB	AB	AB	AB	B	B	AB	AB	AB	AB	A	No	No	No	No	Yes	0.337613	3.4659	0.012259	Yes
Isorhamnetin-3-O-rutinoside	A	A	AB	AB	AB	B	AB	B	AB	AB	AB	A	No	No	No	No	Yes	0.371981	4.02769	0.00560956	Yes
Kaempferol deoxyhexosyl pentoside	A	A	A	A	A	A	A	A	A	A	A	A	No	No	No	No	No	0.10917	0.833332	0.535203	No
Kaempferol pentoside	A	A	A	A	AB	B	AB	B	B	B	AB	A	No	No	No	No	Yes	0.444878	5.44957	0.000869725	Yes
Kaempferol rutinoside	ABC	AB	A	ABC	BC	C	ABC	BC	C	ABC	AB	A	No	Yes	No	No	No	0.493241	6.6186	0.000211813	Yes
Kaempferol-7-O-glucoside	A	B	AB	B	AB	C	C	B	BC	B	BC	A	Yes	No	Yes	No	Yes	0.61666	10.9388	< 0.0001	Yes
Kaempherol	A	A	A	A	A	A	A	A	A	A	A	A	No	No	No	No	No	0.1487	1.18778	0.335681	No
Kaempherol-3-O-rhamnosyl-glucoside-7-O-rhamnoside	AB	AB	A	AB	AB	B	AB	AB	B	AB	AB	A	No	No	No	No	No	0.290225	2.7805	0.032834	Yes
Lariciresinoldeoxyhexoside	A	A	A	A	A	A	A	A	A	A	A	A	No	No	No	No	No	0.243999	2.19469	0.0777348	No
Lignan/Lignin-15min-669.268	A	A	AB	C	BC	BC	B	B	AB	A	A	A	No	No	Yes	Yes	Yes	0.626871	11.4243	< 0.0001	Yes
Lignan-13.9min_533.2062	A	A	A	A	A	A	A	A	A	A	A	A	No	No	No	No	No	0.184815	1.54167	0.203128	No
Lignin oligomer-13.3min-723.473	A	A	A	A	A	A	A	A	A	A	A	A	No	No	No	No	No	0.25945	2.38236	0.0589097	No
Linamarin-FA	A	A	A	A	A	A	A	A	A	A	A	A	No	No	No	No	No	0.178412	1.47665	0.223132	No
Lotaustralin anitrile apioside_3.9min	A	A	A	A	A	A	A	A	A	A	A	A	No	No	No	No	Yes	0.358538	3.80078	0.00766943	Yes
Lotaustralin anitrile apioside_4.7min	A	A	A	A	A	A	A	A	A	A	A	A	No	No	No	No	No	0.0960869	0.722847	0.61094	No
Lotaustralin anitrile apioside-FA_3.9min	A	A	A	A	A	A	A	A	A	A	A	A	No	No	No	No	No	0.324177	3.26181	0.0163836	Yes
Lotaustralin anitrile apioside-FA_4.7min	A	A	A	A	A	A	A	A	A	A	A	A	No	No	No	No	No	0.0858797	0.638846	0.671576	No
Lotaustralin-FA	A	A	A	A	A	A	A	A	A	A	A	A	No	No	No	No	No	0.214198	1.85358	0.12869	No
Malic acid	B	AB	AB	AB	AB	A	A	A	A	A	A	A	No	No	No	Yes	Yes	0.349129	3.64754	0.00949511	Yes
Methylkaempferol hexoside	B	B	B	AB	AB	A	A	A	A	AB	AB	B	No	No	No	No	Yes	0.473348	6.11175	0.000385825	Yes
Myricetin deoxyhexosyl hexoside	A	C	BC	C	B	D	C	AB	B	AB	BC	A	Yes	Yes	Yes	Yes	Yes	0.752332	20.6562	< 0.0001	Yes
Pantothenic acid	AB	AB	A	AB	AB	B	AB	AB	B	AB	AB	A	No	No	No	No	No	0.320165	3.20242	0.0178362	Yes
Pantothenic acid	A	A	A	A	A	A	A	A	A	A	A	A	No	No	No	No	No	0.0677415	0.494114	0.77833	No
p-Coumaric acid hexoside	A	A	A	A	A	A	A	A	A	A	A	A	No	No	No	No	No	0.103038	0.781148	0.570302	No
p-Coumaric acid malate_10.5min	A	AB	A	BC	AB	C	C	BC	C	AB	BC	A	No	No	Yes	No	Yes	0.593171	9.91462	< 0.0001	Yes
p-Coumaric acid malate_11min	A	AB	A	BC	AB	C	C	BC	C	AB	BC	A	No	No	Yes	No	Yes	0.619172	11.0558	< 0.0001	Yes
p-coumaric acid malate_malate fragment_11min	A	AB	A	BC	AB	C	C	BC	C	AB	BC	A	No	No	Yes	No	Yes	0.558976	8.61867	< 0.0001	Yes
p-coumaric acid shikimate	AB	A	AB	B	AB	B	AB	B	AB	AB	AB	A	No	No	No	No	No	0.349467	3.65296	0.00942339	Yes
Protocatechoyl hexose	AB	B	AB	AB	AB	A	AB	A	AB	AB	AB	B	No	No	No	No	Yes	0.318286	3.17485	0.0185552	Yes
Prunasin anitrile pentoside-FA	A	A	A	A	A	A	A	A	A	A	A	A	No	No	No	No	No	0.10806	0.823831	0.541496	No
Quercetin hexoside	A	CD	BC	CD	AB	D	D	AB	BC	AB	CD	A	Yes	Yes	Yes	Yes	Yes	0.754262	20.8718	< 0.0001	Yes
Quercetin pentoside	A	A	A	AB	AB	B	B	AB	B	AB	AB	A	No	No	No	No	Yes	0.377393	4.12183	0.00493302	Yes
Quercetin	A	A	A	A	A	A	A	A	A	A	A	A	No	No	No	No	No	0.248028	2.24288	0.072388	No
Rutin	A	A	A	AB	AB	B	B	AB	B	AB	AB	A	No	No	No	No	Yes	0.364002	3.89186	0.00676118	Yes
Sucrose	A	A	A	A	A	A	A	A	A	A	A	A	No	No	No	No	No	0.19058	1.60108	0.186336	No
Sucrose-FA	AB	AB	B	AB	A	AB	AB	AB	A	AB	B	AB	No	No	No	No	No	0.273196	2.55603	0.0456142	Yes
Syringin-FA	A	A	A	B	B	B	B	B	B	A	A	A	No	No	Yes	Yes	Yes	0.694931	15.49	< 0.0001	Yes
Syringin-FA	A	A	A	B	B	B	B	B	B	A	A	A	No	No	Yes	Yes	Yes	0.717516	17.2721	< 0.0001	Yes
Tricin-O-hexoside	AB	AB	A	B	AB	C	BC	BC	C	AB	BC	A	No	No	No	No	Yes	0.618222	11.0114	< 0.0001	Yes
Trihydroxy-octadecadienoic acid	A	A	A	A	A	A	A	A	A	A	A	A	No	No	No	No	No	0.251337	2.28286	0.0682341	No
UNK-1.3min-477.1477	AB	A	B	AB	AB	AB	A	A	A	A	A	A	No	No	No	No	No	0.30599	2.99813	0.0239342	Yes
UNK-1.3min-488.1636-Glutamic acid-sucrose	A	A	A	A	A	A	A	A	A	A	A	A	No	No	No	No	No	0.189488	1.58976	0.189431	No
UNK-1.3min-537.1695	A	A	A	A	A	A	A	A	A	A	A	A	No	No	No	No	No	0.191952	1.61534	0.182506	No
UNK-1.5min-475.1321	B	AB	B	AB	A	A	AB	ABC	A	ABC	C	BC	No	No	No	Yes	Yes	0.423453	4.99435	0.00155155	Yes
UNK-1.7min-275.0217	B	AB	B	AB	AB	A	A	A	A	A	A	A	No	No	No	No	Yes	0.303835	2.96779	0.0250083	Yes
UNK-10.5min-889.2034	A	AB	AB	BC	AB	C	C	BC	BC	AB	ABC	A	No	No	Yes	No	Yes	0.540784	8.00784	< 0.0001	Yes
UNK-11.7min-890.2294	AB	AB	A	AB	BC	C	BC	BC	C	BC	AB	A	No	No	No	No	Yes	0.574415	9.17801	< 0.0001	Yes
UNK-12.9min-417.2111	A	A	A	A	A	A	A	A	A	A	A	A	No	No	No	No	No	0.160882	1.30375	0.285517	No
UNK-13.3min-713.4734	A	A	A	A	A	A	A	A	A	A	A	A	No	No	No	No	No	0.240989	2.15902	0.0819463	No
UNK-15min-447.1904	AB	A	AB	AB	B	AB	A	A	A	A	A	A	No	No	No	No	No	0.276797	2.60261	0.0425979	Yes
UNK-17.4min-664.262	AB	A	BC	C	C	BC	BC	C	ABC	A	A	AB	No	No	Yes	Yes	Yes	0.601544	10.2659	< 0.0001	Yes
UNK-2.1min-416.1417	A	A	A	A	A	A	A	A	A	A	A	A	No	No	No	No	No	0.159148	1.28704	0.292313	No
UNK-25.8min-721.3639	A	A	A	A	A	A	A	A	A	A	A	A	No	No	No	No	No	0.188567	1.58024	0.192071	No
UNK-26.2min-721.3639	A	A	A	A	A	A	A	A	A	A	A	A	No	No	No	No	No	0.1097	0.837878	0.532208	No
UNK-27.4min-559.3123-glycolipid	A	A	A	A	A	A	A	A	A	A	A	A	No	No	No	No	No	0.0940059	0.705567	0.623237	No
UNK-27.6min-699.3805	A	A	A	A	A	A	A	A	A	A	A	A	No	No	No	No	No	0.213318	1.8439	0.130539	No
UNK-28.2min-699.3805	A	A	A	A	A	A	A	A	A	A	A	A	No	No	No	No	No	0.137664	1.08556	0.385961	No
UNK-4min-411.02818	A	A	A	A	A	A	A	A	A	A	A	A	No	No	No	No	No	0.231318	2.04631	0.0968137	No
UNK-6.5min-608.098	A	C	AB	BC	A	C	B	A	B	AB	B	A	Yes	No	Yes	No	Yes	0.668239	13.6967	< 0.0001	Yes
UNK-6min-608.098_I	A	C	AB	BC	AB	C	B	A	B	AB	B	A	Yes	No	Yes	No	Yes	0.564986	8.83166	< 0.0001	Yes
UNK-7.1min-471.111	B	A	AB	AB	AB	A	A	B	AB	AB	AB	B	Yes	No	No	No	Yes	0.31462	3.1215	0.020033	Yes
UNK-7.1min-527.04	A	CD	AB	BC	AB	D	C	AB	BC	B	BC	A	Yes	No	Yes	No	Yes	0.655776	12.9546	< 0.0001	Yes
UNK-8.3min-411.0125	A	A	A	A	A	A	A	A	A	A	A	A	No	No	No	No	No	0.0816634	0.604692	0.696705	No
UNK-8.8min-436.0907	B	AB	AB	AB	AB	A	A	A	A	A	A	A	No	No	No	No	Yes	0.273729	2.56289	0.0451566	Yes
UNK-9.5min-439.1824-monolignol glycoside	A	A	A	A	A	A	A	A	A	A	A	A	No	No	No	No	No	0.0507176	0.363306	0.870002	No
Vitamin C	BC	C	AB	C	A	C	AB	AB	BC	A	C	A	No	No	No	Yes	No	0.515005	7.22077	0.000106409	Yes
