# Supplementary material for: A metabolomics characterisation of natural variation in the resistance of cassava to whitefly
Source: BMC Plant Biol. 2019 Nov 27;19:518. doi: 10.1186/s12870-019-2107-1 (PMC6882011; doi:10.1186/s12870-019-2107-1)
Supplement: Supplementary file 10 — Additional file 10: Table S6. Results of analysis of lignin of cassava leaves. Quantification and detection of hydroxycinnamic acids (HCAs) and lignin monomers after alkali and acid hydrolysis was performed by GC-MS as described in the Methods section. [file 12870_2019_2107_MOESM10_ESM.xlsx]

## Sheet: Table S6_Lignin analysis
Liginin quantification by acetyl bromide method
	% Lignin	Lignin (mg/g cell wall)
COL2246	11.4 ± 0.5	111.3 ± 4.9
ECU72	15.2 ± 0.1**	151.8 ± 1.1**
Mild alkali hydrolysis: release of HCAs crosslinked with cell wall’s polysaccharides.
	Ferulic acid	p-Coumaric acid
COL2246	0.23 ± 6E-5	0.25 ± 0.008*
ECU72	0.25 ± 0.001**	0.18 ± 0.01
Thioacidolysis: lignin depolymerisation and analysis of monomer (H/G/S) composition
	p-Hydroxyphenyl (H)	Guaiacyl (G)	Syringyl (S)
COL2246	0.06 ± 0.05	0.69 ± 0.2	0.14 ± 0.02
ECU72	0.01 ± 0.00	0.74 ± 0.02	0.25 ± 0.02*
