# Supplementary material for: A metabolomics characterisation of natural variation in the resistance of cassava to whitefly
Source: BMC Plant Biol. 2019 Nov 27;19:518. doi: 10.1186/s12870-019-2107-1 (PMC6882011; doi:10.1186/s12870-019-2107-1)
Supplement: Supplementary file 11 — Additional file 11: Table S7. Quantification of phenylpropanoid subfamilies hydroxycinnamic acids, flavonoids, lignans and lignin oligomers in COL2246 and ECU72 [file 12870_2019_2107_MOESM11_ESM.xlsx]

## Sheet: Table S7_Quant Phenylprop
0 days post-infestation (T0)	ug/g DW			Relative amounts (%)				7 days post-infestation (T3)	ug/g DW			Relative amounts (%)
	COL2246	ECU72	t-test	COL2246	ECU72	t-test			COL2246	ECU72	t-test	COL2246	ECU72	t-test
Flavonoids	37.06 ± 4.18	25.52 ± 1.87	0.00081279	42.14 ± 1.5	50.68 ± 1.27	2.5226e-06		Flavonoids	34.51 ± 1.9	18.90 ± 3.92	1.21173e-05	41.2 ± 4.84	44.55 ± 2.18	0.197446
Hydroxycinnamic acids	36.82 ± 3.86	18.8 ± 2.4	1.57409e-05	41.91 ± 1.16	37.25 ± 3.01	0.0160183		Hydroxycinnamic acids	38.18 ± 8.52	18.66 ± 3.32	0.00260061	44.51 ± 4.36	44.12 ± 2.12	0.86079
Lignan	7.13 ± 0.66	4.29 ± 0.88	0.000232292	8.13 ± 0.41	8.55 ± 1.9	0.646719		Lignan	6.3 ± 0.42	3.50 ± 0.74	1.51279e-05	7.55 ± 1.05	8.31 ± 0.88	0.229777
Lignin oligomer	6.78 ± 0.58	1.78 ± 0.2	1.23943e-06	7.82 ± 1.18	3.53 ± 0.34	0.000270912		Lignin oligomer	5.81 ± 1.71	1.26 ± 0.23	0.00179013	6.74 ± 1.41	3.02 ± 0.43	0.00144429
Total Phenylpropanoids	87.8 ± 8	50.39 ± 3.88	2.60557e-05	100 ± 0	100 ± 0	1		Total Phenylpropanoids	84.81 ± 10.46	42.33 ± 7.82	3.48387e-05	100 ± 0	100 ± 0	1
0.5 days post-infestation (T1)	ug/g DW			Relative amounts (%)				14 days post-infestation (T4)	ug/g DW			Relative amounts (%)
	COL2246	ECU72	t-test	COL2246	ECU72	t-test			COL2246	ECU72	t-test	COL2246	ECU72	t-test
Flavonoids	33.65 ± 9.02	21.16 ± 1.49	0.0142673	39.89 ± 8.31	43.32 ± 1.45	0.354762		Flavonoids	34.51 ± 1.9	18.40 ± 4.01	7.52891e-05	41.2 ± 4.84	44.36 ± 2.3	0.227946
Hydroxycinnamic acids	37.98 ± 5.01	22.28 ± 2.56	7.87334e-05	45.81 ± 7.48	45.41 ± 1.45	0.90204		Hydroxycinnamic acids	38.18 ± 8.52	18.23 ± 3.4	0.00220618	44.51 ± 4.36	44.11 ± 2.29	0.860756
Lignan	6.42 ± 0.71	3.79 ± 0.39	1.79052e-05	7.67 ± 0.34	7.78 ± 0.79	0.768289		Lignan	6.3 ± 0.42	3.52 ± 0.8	0.000157827	7.55 ± 1.05	8.5 ± 0.8	0.141373
Lignin oligomer	5.49 ± 0.97	1.71 ± 0.25	4.37919e-05	6.63 ± 1.4	3.49 ± 0.37	0.00118555		Lignin oligomer	5.81 ± 1.71	1.24 ± 0.24	0.00170866	6.74 ± 1.41	3.03 ± 0.47	0.00132788
Total Phenylpropanoids	83.55 ± 5.88	48.94 ± 4.25	1.62765e-07	100 ± 0	100 ± 0	1		Total Phenylpropanoids	84.81 ± 10.46	41.38 ± 8.07	3.44732e-05	100 ± 0	100 ± 0	1
1 days post-infestation (T2)	ug/g DW			Relative amounts (%)				22 days post-infestation (T5)	ug/g DW			Relative amounts (%)
	COL2246	ECU72	t-test	COL2246	ECU72	t-test			COL2246	ECU72	t-test	COL2246	ECU72	t-test
Flavonoids	35.48 ± 7.37	24 ± 2.65	0.0159267	40.92 ± 7.14	45.81 ± 2.11	0.191988		Flavonoids	28.19 ± 4.25	16.01 ± 1.53	0.000854459	38.26 ± 2.51	40.28 ± 2.85	0.236568
Hydroxycinnamic acids	38.05 ± 5.65	23.06 ± 2.28	0.0011779	44.07 ± 5.37	44.09 ± 2.14	0.992477		Hydroxycinnamic acids	34.95 ± 2.95	19.05 ± 2.47	2.82115e-06	47.73 ± 1.6	47.73 ± 3.16	0.998917
Lignan	6.23 ± 1.14	3.53 ± 0.72	0.00170049	7.16 ± 0.75	6.73 ± 1.04	0.442406		Lignan	5.67 ± 0.63	3.37 ± 0.29	0.000158713	7.79 ± 1.05	8.53 ± 1.04	0.264971
Lignin oligomer	6.74 ± 1.94	1.74 ± 0.27	0.0020747	7.85 ± 2.58	3.37 ± 0.68	0.010522		Lignin oligomer	4.52 ± 0.45	1.37 ± 0.13	7.26101e-06	6.22 ± 0.79	3.45 ± 0.45	0.000145668
Total Phenylpropanoids	85.5 ± 9.14	52.33 ± 4.82	0.000111134	100 ± 0	100 ± 0	1		Total Phenylpropanoids	73.34 ± 6.94	39.81 ± 3.37	2.47632e-05	100 ± 0	100 ± 0	1
	Mean Total Phenylpropanoids (μg/g DW)
	COL2246	ECU72	t-test	fold-change
0 dpi (T0)	87.8	50.39	2.60557e-05	1.74241
0.5 dpi (T1)	83.55	48.94	1.62765e-07	1.70719
1 dpi (T2)	85.5	52.33	0.000111134	1.63386
7 dpi (T3)	84.81	42.33	3.48387e-05	2.00354
14 dpi (T4)	84.81	41.38	3.44732e-05	2.04954
22 dpi (T5)	73.34	39.81	2.47632e-05	1.84225
