# Supplementary material for: A metabolomics characterisation of natural variation in the resistance of cassava to whitefly
Source: BMC Plant Biol. 2019 Nov 27;19:518. doi: 10.1186/s12870-019-2107-1 (PMC6882011; doi:10.1186/s12870-019-2107-1)
Supplement: Supplementary file 13 — Additional file 13: Table S8. GC-MS raw data matrix sorted by retention time obtained from analysis of non-polar. [file 12870_2019_2107_MOESM13_ESM.xlsx]

## Sheet: Sheet1
	File: GCMSNPST_REP2_3.TXT	Data: Area	(ISst)_5a-cholestane-3b-ol 1TMS - NOT CONF
		0	0	0	0	0	0	0	0	0	0	0	0	0	0	0	0	0	0	0	0	0	0	0	0	0	0	0	0	0	0	0	0	0	0	0	0	0	0	0	0	0	0	0	0	0	0	0	0
Metabolite\File	Sort on:RT	I-ST rep2 C2-01.FIN	I-ST rep2 C2-02.FIN	I-ST rep2 C2-03.FIN	I-ST rep2 C2-04.FIN	I-ST rep2 C2-05.FIN	I-ST rep2 C2-06.FIN	I-ST rep2 C2-07.FIN	I-ST rep2 C2-08.FIN	I-ST rep2 C2-09.FIN	I-ST rep2 C2-10.FIN	I-ST rep2 C2-11.FIN	I-ST rep2 C2-12.FIN	I-ST rep2 C2-13.FIN	I-ST rep2 C2-14.FIN	I-ST rep2 C2-15.FIN	I-ST rep2 C2-16.FIN	I-ST rep2 C2-17.FIN	I-ST rep2 C2-18.FIN	I-ST rep2 E01.FIN	I-ST rep2 E02.FIN	I-ST rep2 E03.FIN	I-ST rep2 E04.FIN	I-ST rep2 E05.FIN	I-ST rep2 E06.FIN	I-ST rep2 E07.FIN	I-ST rep2 E08.FIN	I-ST rep2 E09.FIN	I-ST rep2 E10.FIN	I-ST rep2 E11.FIN	I-ST rep2 E12.FIN	I-ST rep2 E13.FIN	I-ST rep2 E14.FIN	I-ST rep2 E15.FIN	I-ST rep2 E16.FIN	I-ST rep2 E17.FIN	I-ST rep2 E18.FIN	I-ST rep2 ExBlk01.FIN	I-ST rep2 ExBlk02.FIN	I-ST rep2 ExBlk03.FIN	I-ST rep2 QC01.FIN	I-ST rep2 QC02.FIN	I-ST rep2 QC03.FIN	I-ST rep3 C2-01.FIN	I-ST rep3 C2-02.FIN	I-ST rep3 C2-03.FIN	I-ST rep3 C2-04.FIN	I-ST rep3 C2-05.FIN	I-ST rep3 C2-06.FIN
Phytol 1TMS -STD	7.8971	6675518	8465682	7279818	4184106	4950839	7240010	1573987	2325595	2391504	3915674	2874700	2390238	3627940	1794419	4418424	963781	1406426	1297345	6142565	22253938	16330720	6981439	7042470	9263041	6049839	13395122	6501660	7066863	7397811	6244703	2195750	8908270	8992092	8935029	3505626	3281563	0	0	0	10291295	7118014	6062560	1535268	1666600	4129833	1068088	1246992	670112
a-Linolenic acid (C18:3cis) 1TMS - NOT CONF	8.4886	14436384	66978390	63463091	18533291	24256908	49875100	40322138	18584701	45161245	12503901	17255744	11669662	43620570	17520299	9825142	0	30806399	17709994	33426774	84974054	95605017	42633755	0	34860211	73638156	76696533	12605001	61876336	27769845	71781395	23715774	25912160	19465021	21577589	15037638	13965484	0	0	0	46055690	45436435	12594339	0	11277390	10957650	31716694	7855822	15832164
C18:0 (Stearic acid) 1TMS -NOT CONF	8.7724	19693888	20747810	15643402	14990048	18730279	20387133	13338473	13522018	13288299	12280797	23477315	13194583	13638453	12204409	15509294	13471743	10251264	8782120	21836267	19656914	20103528	19647779	15841296	11371144	21581640	17155901	23266389	18458104	11359509	23517945	12529295	14583692	12210424	12837273	10549206	8918330	22131820	24630367	20129147	18576663	16128185	12493312	5657867	17418882	7004162	8874413	13963777	8441125
Tetracosane (C24H0) - STD	10.9188	0	0	0	0	0	0	0	0	0	0	0	0	0	0	0	0	0	0	0	0	0	0	0	0	0	0	0	0	0	0	0	0	0	0	0	0	272923	786419	411792	0	0	0	0	0	0	0	0	0
Inositol-6-P 7TMS - NOT CONF	10.937	3922645	0	193248	0	2362170	493881	0	0	0	0	0	0	0	0	0	0	0	0	5417121	2948182	0	1583522	1511205	0	0	0	0	0	0	0	0	0	0	0	0	0	0	0	0	3590418	0	0	729802	0	0	0	0	0
UNKnp-st_13.431min	13.137	807079	745750	1062036	1324624	700142	1393377	578441	703550	729293	1171627	875509	1313065	909747	183464	1018151	1050892	1076976	397616	1557101	958700	764888	1495249	1625262	1000948	1558859	806169	737540	792039	1160633	659637	1431943	1160679	933861	845097	166884	1199812	1204287	978630	844468	887168	956593	874881	890208	585759	276264	716049	124030	721458
Glycero-2-C16:0 3TMS - NOT CONF	13.2676	944169	2171945	813655	2165215	632978	1813407	3343523	1592810	2840039	3021405	3132401	1642238	2605804	2839338	3296751	2648122	3367397	3156784	2535513	2187290	1075211	0	2299526	2645068	3158356	3587476	3133644	3005514	2865218	3362323	2913921	2734584	3128929	3194809	2983684	3100034	2110589	3094864	2831299	2214339	3498719	2785604	1517869	1444775	1376856	1070682	1021133	1246883
Glycero-1-C16:0 3TMS - NOT CONF	13.8666	91997291	99682862	81646552	92424037	99399110	87929373	139559609	135889328	111334133	132434238	141021420	136570876	122244762	132745657	139050101	118705957	139776052	117455810	95736218	89576567	99503152	92844277	102072433	102845214	139422449	132690019	125247974	132363290	115040082	141050887	119766769	123274443	118830539	128432091	110472235	123162112	83248682	120452146	110830609	91430340	121856942	109212681	70611184	83105953	57173569	86900923	76819751	59462052
UNKnp-st_Cholestadiene-like_15.465min	15.1709	3349097	0	0	1931852	1894108	2055059	0	0	1268280	1760058	0	2312029	0	0	0	5149808	5262199	0	2473558	4753504	5614511	5911831	3961534	5015246	2327162	0	0	2281961	1617053	0	0	1904613	0	1892948	3801482	6429140	0	0	0	3137643	2398774	0	4582955	1452123	5026241	0	3752833	2057927
UNKnp-st_Terpene_16.112min	15.8108	891177	941385	858252	10464914	0	7114827	4425487	0	2249664	1225917	4873280	2624205	0	5183892	1435581	7576338	1245267	10312798	665274	3507880	426414	286665	1327738	4828535	0	0	786829	475429	940676	4225106	1045611	534576	1092570	2613320	0	3314494	0	0	0	3846181	1428281	1198946	1003205	2744772	1144533	8165079	4996287	5560000
Heptacosane (C27H56) - STD	15.9767	0	0	0	0	0	0	0	0	0	0	0	1155428	0	0	999725	0	664881	0	0	0	0	0	0	0	0	0	0	0	0	868955	0	0	0	0	0	0	0	0	0	0	0	0	560614	713537	617107	0	0	0
Glycero-1-C18:1 3TMS - NOT CONF	16.2067	0	0	0	0	0	0	0	109615	0	0	0	0	0	0	0	0	81371	0	0	191759	0	0	0	105862	311318	504771	0	1504148	90906	91062	140077	262692	142001	0	194559	0	0	0	0	156269	80768	89698	0	0	162420	0	0	0
Glycero-2-C18:2 3TMS - NOT CONF	16.3431	1482265	0	369417	1830460	1233101	158469	210935	0	171622	0	114982	1542801	152812	0	130391	0	146697	101671	1291419	645463	626608	433587	216708	2501984	334685	629973	0	386895	0	326933	250649	450191	289415	0	213368	238285	0	0	0	1683468	1525980	175036	229832	0	327003	307080	110485	0
UNKnp-st_Sterol_16.936min	16.6113	6517635	4554579	3903788	27517000	21997265	12289061	12653247	10218267	13798285	9870970	12247190	10833841	14331649	19086728	4711465	22115656	8085291	28801630	3411197	7195179	1922234	3014531	6497871	9661075	2811646	0	5908273	1902313	9351751	14690748	3460551	3283484	4350031	14702414	6871165	8818767	0	0	0	7944820	5843877	4297510	3241192	5191006	2949335	20997600	5816075	8611601
Glycero-1-C18:3 3TMS - NOT CONF	16.9997	1234837	1948213	3713679	2164150	1211385	4635914	2324810	1219884	2113483	0	0	1470161	5225558	2288805	0	0	4384538	0	887699	6596038	8268644	1747142	1134569	5731797	2180636	5633715	0	6137634	3658092	7897003	3155721	5619286	4950658	4331013	1423985	3501050	0	0	0	4325635	1704532	1606845	616470	1902781	1258945	1823395	0	1053478
Glycero-1-C18:0 3TMS - NOT CONF	17.4288	92462948	96841217	82069833	93304615	96273925	90144437	129240190	124696561	117052450	127385994	129516056	128471915	117719787	121363864	128075990	117270531	130756624	116522011	90872314	86420838	89734457	89967103	100086396	96388887	134142023	126487986	121306799	126154183	115525514	131470452	117426078	118014781	113152618	122262494	109639653	119479229	81639965	121074470	114470800	84299996	120095388	108679775	68139672	74692231	56406350	75616302	70517211	44875406
Squalene - STD	18.0939	22756113	20875668	10892893	55421521	34804385	34517324	27490404	17288030	22346952	14525989	20368914	36989273	34922862	42480586	18568917	37944117	13755313	45724670	10718839	18029202	9909737	13688939	21816297	25641076	13657974	6274912	14253401	13212773	17677316	35889184	13715217	9768112	15675411	28285722	11219675	28139719	0	0	0	21873711	21230486	19804456	14019883	15497997	8245867	38725020	22705234	12924808
Nonacosane (C29H60) - NOT CONF	20.0059	0	0	0	5641510	0	0	0	0	0	0	1114152	0	0	0	3528540	0	0	0	0	0	0	0	0	0	0	0	0	0	0	0	0	0	0	0	0	0	0	0	0	0	0	0	0	0	0	4517388	0	0
Hexacosanol 1TMS - NOT CONF	21.0099	0	0	0	0	661923	0	0	640339	0	0	0	0	0	0	0	0	749666	0	1669269	1046759	787721	1087980	1879767	436246	0	0	0	750918	1115041	944320	351589	122910	152882	53208	369671	170138	0	0	0	656289	0	207288	133067	102752	92037	0	373204	0
UNKnp-st_Carotenoid??_22.121min	21.746	12652956	19606720	10544326	10469277	10840011	10462345	20673756	23128046	15100219	15795153	25030495	24999409	20436488	22139743	17420661	18243007	18777470	16831782	15198778	13744204	12993995	19317591	20523087	14925913	16104804	21987534	19493985	24653844	21232234	20671125	17894675	12805105	14840374	14653309	16638727	19806093	15108093	23611196	14763400	15538899	21275180	14095604	6103322	5179354	6793098	5093495	7648489	7378795
g-Tocopherol 1TMS - STD	22.208	742167	0	0	571306	0	1337805	668091	0	0	0	0	0	0	743179	0	0	0	0	503409	365860	0	0	0	736711	0	0	0	0	0	0	0	0	0	0	0	0	0	0	0	0	448111	394300	471532	408997	0	375140	428842	738328
Hexacosanoic acid (C26:0) 1TMS - NOT CONF	23.6063	0	0	0	96667	0	0	0	0	0	0	0	0	0	0	0	0	0	0	0	0	0	0	0	0	1518388	0	911820	113105	742561	0	0	0	0	0	0	0	0	0	0	0	0	0	0	0	0	0	0	0
5a-Cholestane-3a-ol 1TMS - NOT CONF	24.2042	0	0	0	0	0	0	0	0	0	0	0	0	0	0	0	0	0	0	0	808884	0	0	0	0	81669	0	0	0	0	0	0	0	0	0	0	0	967560	0	0	0	0	0	0	0	188289	0	0	0
UNKnp-st_26.414min	25.8067	0	0	5859089	0	0	0	4781669	0	0	0	0	0	0	0	0	0	0	0	3777547	3462064	5499463	5217512	5882794	6575976	6978747	2495918	1963557	5873344	0	0	4686199	2704930	2813060	0	5040328	0	0	0	0	2513244	2808076	0	0	0	5246291	0	0	0
Hentriacontane (C31H64) - STD	25.8843	0	0	0	13055778	0	0	4549767	0	0	0	0	0	0	0	7453637	0	0	0	3073402	4586247	0	0	0	0	0	0	0	0	0	0	0	0	0	0	0	0	0	0	0	0	0	0	5255534	3286406	2631904	5044149	4759059	0
Hentriacontane (C31H64) - NOT CONF	25.9739	0	0	0	0	0	0	0	0	0	0	4455470	0	5348027	0	5369979	0	0	0	0	0	0	0	0	0	0	0	0	0	0	0	0	0	0	0	0	0	0	0	0	3277491	0	0	0	0	0	0	0	0
a-Tocopherol 1TMS - CONF	26.7844	5758148	8570399	4259514	32603428	19277081	19374392	6118934	4153905	11433375	7268012	12278662	5631404	13084037	15608558	9797546	18769856	4526432	14746026	11581803	8728663	10241971	6248914	15154814	14236835	4266623	6974242	11490083	4995213	12402841	15868022	9914244	8663272	13399277	14545680	9404237	6614483	0	0	0	15746324	13227206	9677446	7103216	6188125	4793443	27101530	12569289	12981462
(ISst)_5a-cholestane-3b-ol 1TMS - NOT CONF	27.2217	118087656	40042425	114334556	24082698	49327446	39768695	40683040	36762285	36793466	93833573	21118812	35614520	85000571	80685420	27232303	34582782	83708360	25149060	113427154	113322818	30956169	113378513	119358869	119388292	110587231	103100103	94858904	99429644	92193053	100463655	29900295	86264125	90798253	88281339	27833626	21004977	99945139	96084935	85893267	103183305	33491122	18985179	20224988	29394276	67365141	16011247	17958150	67936178
UNKnp-st_Steroid-glycoside&octacosanol coelution_27.931min	27.4123	0	0	0	0	0	0	0	0	0	0	0	0	0	0	0	0	0	0	3166922	0	3676451	5664864	2822425	0	4309801	7723189	3808230	0	0	0	0	0	0	0	4183475	0	0	0	0	0	0	0	0	0	0	0	0	0
UNKnp-st_Steroid-glycoside_30.125 min	29.4187	142435585	160097215	144693024	68201089	48903461	54562532	138370026	113254733	132536721	140521764	61661043	177881477	66515524	118946102	90459529	149758955	147718304	131371459	38820285	153285592	141850718	150011930	161857205	50307145	179876101	128962003	37143111	37605928	116178148	150972338	134686560	126369097	159548895	142399860	131209224	186519529	0	0	0	157458002	140653253	127131271	93896626	108982557	102311080	121767256	92906918	67933313
UNKnp-st_Terpenoid_30.4457min	29.806	6074020	6386800	7015146	2552147	3213947	7234199	2605201	2274465	5868301	2666889	2488892	3510860	842154	2463455	2690503	2823613	3505146	2699715	1444003	4553284	5537861	5856475	6544791	5769941	7533938	7179258	4830028	5381766	2089264	2969948	2464293	3891618	5641006	2407594	2837772	7391034	0	0	0	4144435	2330782	4562862	4531720	4392209	4252318	4115237	3807128	4887574
Dotriacontane (C32H66) - STD	29.8924	0	0	0	0	0	0	0	0	0	0	0	0	0	0	0	0	0	0	0	0	0	0	0	0	0	0	0	0	0	0	0	0	0	0	0	0	0	0	0	0	0	0	0	0	0	0	0	0
UNKnp-st_Sterol_30.994min	30.1847	0	0	0	0	0	0	0	0	0	0	0	0	0	0	0	0	0	0	0	0	0	1649642	0	0	850425	335287	0	0	0	0	0	668734	0	0	0	0	0	0	0	0	0	0	0	0	0	0	0	0
UNKnp-st_Terpenoid_30.803min	30.1931	1274080	1602153	1312200	4982011	3881288	6128080	1724011	1609971	1663288	1544040	2298794	3184458	0	3071440	0	3951953	1562772	5294507	638286	1330672	564303	615465	1561207	3814125	0	0	932827	696110	1178633	2496522	1095195	0	1401050	2361157	1002995	3024019	0	0	0	1547526	1883295	1531117	1289347	1255130	1185117	6416311	4855404	3253329
UNKnp-st_Steroid-glycoside_31.474 min	30.5929	3987816	3575969	6437051	0	0	4843356	4351160	4067937	7574038	7573500	4133486	8872542	3125153	2963935	3602404	4082408	5537879	5822799	0	3006916	0	6603667	3112617	2307085	6112154	0	3931402	4676841	3004004	3994804	5069732	4291840	5738780	3482073	5033764	7240771	0	0	0	0	4252215	4380673	6476478	5753676	6238409	3863135	4294371	5140837
Campesterol 1TMS - CONF	30.7754	0	0	0	0	0	0	0	0	0	0	0	0	0	0	0	0	0	0	0	0	0	0	0	0	0	0	0	0	0	0	3586103	0	0	0	0	0	0	0	0	0	0	0	0	0	699459	0	0	0
UNKnp-st_Terpenoid_31.727min	30.9496	4489138	6408302	0	0	12721610	7665984	6657590	5020119	11860456	4183134	6159373	7865650	10885071	0	7470911	13732415	0	14719080	0	3838378	0	0	0	0	0	0	0	0	8817745	13346174	0	0	5879523	12478956	5910684	13573807	0	0	0	0	5795379	2937259	3863372	6253727	3376676	14776166	7062602	8388469
Campesterol 1TMS -STD	31.0686	0	0	7249291	0	0	0	0	0	0	0	0	0	0	0	0	0	0	0	0	0	2474630	0	0	0	0	3096580	0	0	0	0	0	0	0	0	0	0	0	0	0	0	0	0	0	0	0	0	0	0
UNKnp-st_Terpenoid_32.066min	31.403	0	0	0	29235905	0	0	0	0	0	0	0	0	7565062	16795278	3668529	0	0	0	0	0	0	0	0	0	0	0	0	0	0	0	0	0	0	0	0	0	0	0	0	0	0	0	0	0	0	7347920	0	0
Reagent??_32.516min	31.4484	4277617	8000166	6718864	1719591	2773325	1878284	3560104	3532125	3539404	1120322	2802798	871286	0	0	0	0	2332850	865022	742474	4249074	4713525	1541660	3579466	0	0	1703853	0	789099	573111	1477936	497344	765547	0	0	1108304	0	0	0	0	3137860	0	0	1245824	3171494	2734605	0	1396432	1097709
Octacosanoic acid 1TMS - NOT CONF	31.6358	0	0	0	0	0	0	1690689	1835739	1900308	1765676	1145087	0	939832	0	1489193	946046	1147443	631317	1899449	0	0	0	2541102	0	1533149	0	0	0	0	0	0	0	633542	0	0	0	0	0	0	0	1280011	554175	0	0	0	1159100	0	0
Stigmasterol 1TMS - STD	31.9944	0	0	0	0	0	0	0	0	0	0	0	0	0	0	0	0	0	0	0	0	0	1223661	0	0	1158747	0	657223	0	0	0	825721	1347447	0	0	1160753	0	0	0	0	0	0	0	1164127	878609	1290219	0	943295	0
Stigmasterol 1TMS - CONF	32.0439	0	0	0	0	0	0	0	0	0	0	0	0	0	0	0	0	0	0	0	0	0	0	0	0	0	0	0	0	543459	0	0	0	0	544680	0	0	0	0	0	0	0	0	0	0	0	0	0	0
4a-methyl-5a-ergosta-8,24-dien-3ß-ol 1TMS - NOT CONF	32.3375	30448164	18588627	36373824	6249523	7998510	5345122	17736906	14254259	2056327	16146998	3984723	4708728	4394173	5697217	12481636	6202060	9334065	3452949	0	0	1339054	1971200	0	0	1151461	3940825	1047585	1639456	0	0	0	994374	1944147	0	1144886	0	0	0	0	2867773	4787009	6736215	21139236	16060989	22062287	11964827	12810444	5936040
UNKnp-st_35.289min	34.1062	15820395	0	12305704	13180782	0	16796328	0	6014546	0	8144285	10315801	0	3942073	10291189	6515732	0	6649101	0	0	0	1916164	0	0	8407299	14447516	15146753	7557096	0	6577010	0	7297904	7601243	8945344	6001828	0	9281034	0	0	0	0	8764119	6770678	3541138	6599642	3074245	5288131	0	5693322
UNKnp-st_Ketosteroid-glycoside_34.928min	34.1158	0	0	12609138	0	9884825	0	0	0	9854593	5353779	0	0	0	0	0	0	0	0	18019642	0	0	1692032	0	0	14072627	16605244	0	6916999	0	0	0	11015740	0	0	4814755	0	0	0	0	18832429	0	0	0	0	6586373	0	3583058	0
UNKnp-st_Steroid-glycoside_35.631min	34.666	47592005	105069316	102834437	80321157	158626936	169806983	36402813	118316804	150225118	43944986	102240341	107412832	33017281	121711886	97700021	118910292	56081413	64959374	92622223	121781944	82453935	103893748	45866230	139819365	34994497	71959569	90409493	90825764	24510220	40860621	95712310	70603862	104907668	122851257	86211867	139860312	0	0	0	131608836	121762740	109004717	80710722	105731799	68796768	117152268	38939000	34085836
Tritriacontane (C33H68) - NOT CONF	35.1536	0	0	0	0	10646388	10213938	0	0	0	0	0	7255565	10022731	0	0	0	0	4857223	0	0	0	0	0	0	0	0	0	0	0	0	0	0	0	0	0	0	0	0	0	0	0	0	0	0	9870371	0	0	0
B-Sitosterol 1TMS - CONF	35.2363	71296318	24290924	71473450	57959507	64920150	36129924	36105906	35694516	59629400	62201159	16909970	57773169	41403129	11370081	19433668	14307992	47256716	45244207	47611331	52926556	29160518	65998515	22276949	64205315	57524078	21514063	57860714	22921238	21443065	16706129	16439894	59814587	20813123	52841668	51648602	36699397	0	0	0	17774547	57226720	12820152	48756471	40549566	47449178	37002432	20421446	41603729
Avenasterol 1TMS - NOT CONF	35.7078	0	0	0	0	0	0	0	0	0	0	0	0	0	0	0	0	0	0	36259015	25122318	15737560	28099142	9343701	47306869	18833396	39167683	21545751	23455824	11944310	13756188	23784298	19825484	21180115	14853040	15808113	0	0	0	0	22154719	18045559	0	0	0	0	0	0	0
b-Amyrin 1TMS - STD	35.816	52293361	55080321	41991662	93489605	40623369	20456467	51462439	46880340	58252817	24182477	58815351	27039640	51146045	62427860	50175890	64083089	54269807	16920982	10136948	20208465	41570129	14453974	15223830	30481476	15434977	36907684	13170948	45953330	20687825	54436115	39221910	13945955	51807017	16542943	36084292	49585471	0	0	0	13566395	53604118	42863746	29089720	37473451	29047788	61088372	24763565	14128592
UNKnp-st_Sterol_37.465min	36.5988	0	0	0	0	0	0	0	0	0	0	0	0	0	0	0	0	0	0	0	0	0	0	0	0	0	0	0	0	0	0	0	0	0	0	0	0	0	0	0	0	0	0	0	2061935	0	0	2558276	2415827
UNKnp-st_Sterol_37.612min	37.0629	0	0	0	6940576	0	0	0	0	0	0	0	0	0	0	0	0	0	0	0	0	0	0	0	0	0	0	0	0	0	0	0	0	0	0	0	0	0	0	0	0	0	0	0	0	0	0	0	0
Triacontanol (C30-ol) 1TMS - NOT CONF	37.2955	0	1490603	0	0	0	1428452	938969	1310079	0	909894	0	0	1707311	744065	1210162	0	1110557	0	0	3596671	2395111	0	2435988	0	0	1513223	1639926	0	1645629	0	2289211	1169315	1421574	0	2142583	2385629	0	0	0	1430373	1308940	0	829783	902195	627525	0	823816	749361
UNKnp-st_Ketosteroid_38.627min	37.6184	10833084	5193504	1811319	5600199	12901568	22875894	4353021	2413406	4340558	3830102	14981924	7035226	5426399	5275280	3348776	14505771	0	8685715	13904212	7266334	1057096	2407872	4007935	2402068	5162391	431316	2386128	0	6059619	6330924	0	817962	5220411	5065999	1124084	8100263	0	0	0	19930705	3564344	2052681	648321	2510701	1205107	5606212	4807139	5283738
a-Amyrin 1TMS - STD	37.9152	0	1109721	0	4725675	2426457	2775658	0	801610	0	2859295	0	2014937	1914667	2741024	1169099	3580753	950180	2449746	0	1664971	765158	771862	2012270	3115973	1088096	0	777865	1042832	1361665	3623434	1129130	704454	1511861	2452939	776944	2768591	0	0	0	0	1535143	1181212	730758	1089792	606808	3328211	1531877	1729420
UNKnp-st_Sterol_39.710min	38.3602	0	0	0	0	0	0	0	0	0	5840434	0	0	0	0	0	0	0	0	0	0	0	0	0	0	0	0	0	0	0	9447365	0	0	0	0	0	0	0	0	0	0	0	0	0	0	0	0	0	0
Lupeol 1TMS -CONF	38.3793	8105994	0	0	0	0	0	10433804	9569164	0	0	0	0	11153852	0	4796602	8471208	0	14286499	8790982	0	0	0	0	6610488	0	0	0	0	6854052	9742031	3674581	0	0	0	4927478	10852195	0	0	0	9285202	6449859	0	7670290	0	5206784	20655612	0	0
Lupeol 1TMS - STD	38.434	0	0	0	20822166	0	0	0	23132287	0	0	0	0	0	0	10169746	24704604	0	27784782	0	0	0	0	0	0	0	0	0	0	0	0	0	0	0	8897603	0	0	0	0	0	0	0	0	0	4582172	5074989	0	10951139	3629578
UNKnp-st_Ketosterol_39.736min	38.6401	8102022	12056017	15578139	14870547	15183322	28663823	5553614	4697723	18124654	8298074	23655771	0	5992536	12041978	6729428	17935091	9144223	9249241	0	0	0	0	987387	0	1123692	0	0	0	0	9722232	0	718015	0	0	0	0	0	0	0	1753135	0	0	0	9498472	0	6275959	4811537	14470248
Cycloartenol 1TMS - STD	38.7032	4814093	0	0	0	0	0	0	0	0	0	0	0	0	0	0	0	0	0	22123981	15741848	14946002	20187119	7346801	8958366	7741538	16421058	7429447	5852935	3887937	8026345	8827358	4834229	11155698	6541156	3868465	6385943	0	0	0	4662952	0	0	0	0	3743393	0	0	0
UNKnp-st_Sterol_40.032min	39.0621	0	0	0	19169553	0	0	0	0	0	0	0	15923986	0	0	0	0	0	0	0	0	0	0	0	0	0	0	0	0	0	0	0	0	0	0	0	0	0	0	0	0	0	0	0	0	0	0	0	0
Chlorophyll porphyrin ring	39.3241	0	0	0	3715782	631272	2141524	0	169153	0	207998	369699	300198	286423	1531879	0	1683799	0	574192	553775	0	0	112998	585757	171457	29815	0	0	0	136960	93777	0	0	72046	0	0	239459	0	0	0	194287	173473	166613	154945	0	0	1523816	373557	334409
UNKnp-st_41.22min	39.8165	0	0	0	0	0	0	0	0	0	0	0	0	0	0	0	0	0	0	0	0	0	0	0	0	0	0	0	0	0	0	0	0	0	0	0	0	0	0	0	0	0	0	0	0	0	0	0	0
UNKnp-st_Steroid-glycoside_40.837min	39.8355	5995152	11157582	7779122	32080498	26475969	31931362	10172397	8910374	20722301	10591722	17063917	29234515	13655450	16691342	7818137	12312916	0	25044560	8776934	7430940	3143917	6289978	8707155	10577545	7764569	0	0	3178856	6710520	8507413	4891669	2574183	5050353	8373886	5831198	16029678	0	0	0	0	0	7918702	5447493	6543437	5396457	20723286	13611672	20873148
UNKnp-st_40.507min	40.0953	13949157	26924108	10606024	0	5653778	6918854	18625844	20791144	16440928	8955952	8987622	20392592	7329526	3363908	11468085	7275118	11023168	6357089	24278866	4894888	8613434	15046958	13581191	16033230	25846187	20836918	23511727	27025613	21873117	12507931	16684797	12944744	10553306	9296703	12616497	11418893	13679049	38352917	12186919	15622226	7207200	8771616	3374334	2114576	1763441	2022673	2576898	2705095
UNKnp-st_Sterol (C30H50O) 1TMS - NOT CONF	41.4905	0	0	0	29549117	11855194	12655420	4567617	4398716	7156994	3761562	7381975	14879848	11417908	17197651	3649106	5276704	4694834	16357641	0	0	0	0	0	10438741	1490089	0	0	0	3297740	8651619	1959085	0	2561695	0	1266964	5269264	0	0	0	6478908	5108774	2738540	2574988	4270220	0	15111951	6488492	6326216
Triacontanoic acid (C30-oic) 1TMS - NOT CONF	43.7885	12913822	9269761	6451030	12869407	7779648	10273423	4389306	3413150	6548854	2730269	4224206	3750096	1894196	3267279	4926677	4031728	3211046	2822877	7904700	8442275	7532090	6076354	5734160	4320294	4795415	4761377	3193184	1533373	2453397	2510931	1249587	2473459	2980791	2004103	2803161	3991828	0	0	0	8051494	1254802	1826062	2275115	3923378	3396313	4988621	3678569	3322255
Dotriacontylol (C32-ol) 1TMS - NOT CONF	53.0353	3500293	2779151	2022800	8743001	1386316	3571039	5031322	1162587	3605592	2661236	3062766	5422079	2739598	4653134	4596077	2203760	1708455	2930773	3612428	3760694	1689825	5367889	3758594	3705850	2819735	1885745	3542428	2608899	5344652	7734356	4329940	1788458	3526105	4432670	4428374	2045711	0	0	0	4744784	3935938	3950144	119658	1622466	1145731	2887931	1802784	2229042
UNKnp-st_55.269min	54.1978	22896426	26908319	19250878	32950404	18605344	12661496	11719276	15102881	12235310	12849470	11404438	12594979	10084035	5920702	10095019	11157100	9875769	10162839	27856796	26618058	7339862	21739652	21392585	8512154	15128400	11730074	7139465	14399843	8515716	14770363	5356712	8608366	10802631	13306849	7522879	11250018	8712455	7003541	4046356	20449730	13359171	9860664	1748738	2673985	1622467	3583343	2075857	2684999
PLASTICIZER-Didodecyl 3,3'-thiodipropionate	58.2279	38564815	43496750	11443928	34653367	34131154	35221714	2739658	3549957	5917665	5158919	9218336	9592648	0	1070865	2963085	886444	954264	1047762	72029024	70779489	19028600	58102914	29105013	49937248	9443496	11618312	10901272	17876748	11128005	17244748	0	1643029	1499851	3744097	1470650	2102577	38047577	2085047	0	57207836	6939754	1569275	0	0	0	0	0	0
Dotriacontranoic acid (C32-oic) 1TMS - NOT CONF	60.2259	2501564	3286328	2542250	5697594	5331686	1335292	1102820	0	1299043	742953	1266533	862573	675291	1310623	1457016	1253777	657855	1052028	2998700	4351534	2713109	1960593	2320635	1476568	1192136	630526	834569	543353	816730	962883	0	391753	692990	572070	631072	739234	0	0	0	3030325	1213027	345097	0	589954	510285	1259251	785877	801956
B-Carotene? - NOT CONF	60.8437	0	0	0	1290638	619143	663853	0	0	296034	0	0	0	0	0	0	0	0	310249	0	0	0	172706	0	0	0	0	0	0	0	737471	0	0	48146	102303	0	153358	0	0	0	0	0	0	0	0	0	0	0	0
UNKnp-st_Steroid-disaccharide_65.6min	64.6967	9486968	2117215	5228628	389951	6397772	2060136	0	253250	200446	833110	762077	276730	0	85649	2388342	606751	166665	352010	8182675	14765643	4750877	35022191	22693013	25334104	3576063	11200046	10038922	8941541	5055567	2541799	2745553	4441823	2239448	2748955	956190	5020593	0	0	0	6632304	3092189	2158772	2395924	231386	980649	90835	844362	261123
Glycoside ester_67.540min	64.7577	0	0	0	217797	0	1526178	0	0	199134	0	0	245895	72058	0	0	241761	214825	0	370734	0	0	0	0	0	0	0	0	0	0	0	0	0	0	0	433346	0	0	0	0	0	0	0	817394	0	0	0	0	0
UNKnp-st_Carotenoid?_66.427min	65.4921	0	0	0	0	0	0	0	0	0	0	0	0	0	0	0	0	0	0	0	0	0	0	0	0	0	0	0	0	0	0	0	0	0	0	0	0	0	0	0	0	0	0	0	0	0	0	28088	0
Tetratriacontanol (C34-ol) 1TMS - NOT CONF	65.6459	0	625136	0	8806013	2922386	0	0	0	990108	0	0	3573533	0	0	0	0	306294	0	0	1104011	560493	947864	1654510	978000	827638	0	0	0	0	2980715	0	0	0	0	0	0	0	0	0	807151	0	994438	0	0	0	0	0	0
UNKnp-st_Hydrocarbon (>C37)_66.469min	65.9972	0	0	0	1377195	473994	1158884	0	0	0	0	0	0	0	0	0	0	0	0	0	0	0	0	0	0	0	0	0	0	0	0	0	0	0	475969	0	0	0	0	0	0	0	0	0	0	0	0	0	0
UNKnp-st_Steroid-disaccharide_67.260min	66.5696	4877286	831453	3735077	0	2823284	1168414	0	0	0	707856	501999	0	146639	0	668995	0	0	0	3790343	3930763	2236821	11731530	6499589	4632488	1414031	3291224	2630572	2006141	788106	570449	1395074	2038010	2231686	993770	0	1877081	0	0	0	2986619	881990	688720	0	179525	677810	0	503514	163040
[truncated: 24 more columns]
