# Supplementary material for: A metabolomics characterisation of natural variation in the resistance of cassava to whitefly
Source: BMC Plant Biol. 2019 Nov 27;19:518. doi: 10.1186/s12870-019-2107-1 (PMC6882011; doi:10.1186/s12870-019-2107-1)
Supplement: Supplementary file 14 — Additional fille 14: Table S9. GC-MS raw data matrix sorted by retention time obtained from analysis of non-polar. [file 12870_2019_2107_MOESM14_ESM.xlsx]

## Sheet: Sheet1
	File: POLAR_GCMS_INFTRIAL1_REP2&3.TXT	Data: Area	ISp: D4-Succinic acid (ISp) 2TMS
		0	0	0	0	0	0	0	0	0	0	0	0	0	0	0	0	0	0	0	0	0	0	0	0	0	0	0	0	0	0	0	0	0	0	0	0	0	0	0	0	0	0	0	0	0	0	0	0
Metabolite\File	Sort on:RT	I-P rep2 C2-01.FIN	I-P rep2 C2-02.FIN	I-P rep2 C2-03.FIN	I-P rep2 C2-04.FIN	I-P rep2 C2-05.FIN	I-P rep2 C2-06.FIN	I-P rep2 C2-07.FIN	I-P rep2 C2-08.FIN	I-P rep2 C2-09.FIN	I-P rep2 C2-10.FIN	I-P rep2 C2-11.FIN	I-P rep2 C2-12.FIN	I-P rep2 C2-13.FIN	I-P rep2 C2-14.FIN	I-P rep2 C2-15.FIN	I-P rep2 C2-16.FIN	I-P rep2 C2-17.FIN	I-P rep2 C2-18.FIN	I-P rep2 E01.FIN	I-P rep2 E02.FIN	I-P rep2 E03.FIN	I-P rep2 E04.FIN	I-P rep2 E05.FIN	I-P rep2 E06.FIN	I-P rep2 E07.FIN	I-P rep2 E08.FIN	I-P rep2 E09.FIN	I-P rep2 E10.FIN	I-P rep2 E11.FIN	I-P rep2 E12.FIN	I-P rep2 E13.FIN	I-P rep2 E14.FIN	I-P rep2 E15.FIN	I-P rep2 E16.FIN	I-P rep2 E17.FIN	I-P rep2 E18.FIN	I-P rep2 ExBlk04.FIN	I-P rep2 ExBlk05.FIN	I-P rep2 ExBlk06.FIN	I-P rep2 QC04.FIN	I-P rep2 QC05.FIN	I-P rep2 QC06.FIN	I-P rep3 C2-01.FIN	I-P rep3 C2-02.FIN	I-P rep3 C2-03.FIN	I-P rep3 C2-04.FIN	I-P rep3 C2-05.FIN	I-P rep3 C2-06.FIN
ExBlk_P-Column Bleeding_9.58min	8.8002	0	13766	0	45012	18503	35533	99150	84677	34115	59187	24236	52901	0	91714	94295	102153	102309	0	0	27325	61432	32914	0	51328	57276	39891	105624	61709	99195	100671	71347	88919	0	94038	54655	95235	0	74238	0	23511	94889	48835	0	0	84438	105555	0	112497
ExBlk_P-Reagent_9.574min	8.8066	129256	122815	129169	144354	122402	0	0	0	0	100468	106499	0	76963	28714	0	0	63581	107025	149819	168043	285094	239727	0	181380	0	90137	0	0	0	0	0	0	103404	0	0	75606	103824	48851	81361	195508	0	95273	97551	77210	0	63145	110009	0
ColumnBleedeing_Me-siloxane	9.258	1149777	800122	737515	737963	760428	480418	828973	553622	495869	445410	320820	355513	518718	385514	340346	325604	386830	400421	822844	688431	835886	996347	980411	898689	925834	572897	516915	491818	473804	419997	538632	447630	368997	361635	354908	369643	565251	1228737	720495	584158	775661	468335	487766	453109	351120	471700	406727	358569
ExBlk_P-Reagent_11.07min	10.8152	0	65813	60662	50698	25156	53084	29314	52999	21413	62697	38892	0	20614	0	15080	0	47093	25858	112112	184518	132911	26975	94158	68793	0	49224	43071	57995	0	29422	0	0	0	26283	0	33231	71743	59100	0	0	56575	0	0	0	0	0	0	0
ExBlk_P-Reagent_11.21min	10.9355	0	0	0	0	0	0	0	0	0	0	0	0	0	0	0	0	0	0	0	0	0	0	0	0	0	0	0	0	0	0	0	0	0	0	0	0	0	0	0	20610	0	0	0	0	0	0	0	0
ExBlk_P-Reagent_12.146min	11.9011	211798	157796	111965	135528	133725	141808	120134	73302	142658	168896	127915	97457	61323	88956	55984	56305	74734	118681	74811	143137	180047	178405	159269	140965	103440	115593	108103	146944	95221	93185	75834	57466	43500	36238	41697	36110	57423	71833	0	118725	127948	42839	100969	135209	105483	101411	157524	150675
ExBlk_P-Column Bleeding_12.83min	12.4829	42266	35823	142428	242265	28621	46562	167186	171284	123095	86615	90371	108713	154629	102217	77465	78523	114693	124658	169540	20296	198841	181459	50850	110533	246201	132473	103546	92110	116399	123498	142626	79293	91800	112169	124335	91379	160294	49392	229626	160578	211566	141522	132959	103608	55260	113202	103072	62041
Phosphoric acid 2TMS	13.009	13888	0	20364	0	0	0	0	0	0	0	0	0	0	0	0	0	0	0	0	35804	91640	38273	18429	0	0	0	0	0	0	0	0	0	0	0	0	0	0	0	0	32419	0	0	0	0	0	0	0	0
ExBlk_P-Reagent_14.105min	13.8434	141335	106094	137556	83872	108767	96936	91733	79152	95224	153370	90537	97292	76338	135060	88254	103190	100516	106073	167579	203497	323432	227057	221215	168987	102143	100040	137681	112349	97069	98926	101237	122342	112332	98121	99732	148757	188767	107973	101274	190698	99139	95409	131521	150281	110844	96387	146025	141571
Homoserine 2TMS? - NOT CONF	14.4042	0	0	340735	0	0	0	0	0	0	90633	0	0	0	0	0	0	0	0	0	327309	549553	390327	0	0	0	236914	0	0	0	0	0	0	94003	0	0	0	0	0	0	0	0	0	0	0	325889	0	0	0
Serine 2TMS - NOT CONF	15.4312	0	0	0	0	0	0	0	0	0	0	0	0	0	0	0	0	0	0	0	0	0	0	0	0	0	0	0	0	0	0	0	0	0	0	0	0	0	0	0	0	0	0	0	0	35433	0	0	0
ExBlk_P-Reagent_14.75min	15.5365	0	0	0	57708	0	86153	0	0	0	0	92467	0	72786	76183	0	87786	0	0	0	169728	0	0	164564	0	0	0	0	0	0	0	122177	0	0	112367	0	0	94253	0	0	0	0	0	0	115934	0	0	110334	91699
Ethanolamine 3TMS - NOT CONF	15.5375	253240	217184	281750	156495	167829	189572	143109	135156	136706	108935	111484	134113	0	0	125790	0	130147	85349	264560	320694	544623	445321	251490	222630	147142	176609	151216	121117	108688	103640	0	144726	122599	0	133462	103059	0	0	0	357859	134069	120944	149252	115747	166036	119917	0	108349
Phosphate 3TMS	15.8405	920944	759816	1288762	823242	485662	644624	548465	487103	545596	518693	710901	466688	378260	209863	405692	359137	453936	334215	2559368	1453041	3865489	1898989	1442348	1050176	776953	788662	975202	891652	841070	452867	257952	524577	416884	310302	581489	589605	234518	0	0	1553997	360782	307480	545909	576529	952649	678865	552468	739840
Glycerol 3TMS - NOT CONF	15.8964	1261622	1303139	821743	1006762	717872	844524	1091349	723781	805004	804274	861588	1027700	1216257	903722	602054	520583	985252	922617	1440769	1930309	3241405	1471797	1836157	2088946	1005617	815952	714649	936163	848369	781013	926806	1060855	1024824	791495	686179	718538	2317882	366249	307267	2912454	981565	994774	1777786	917308	1886872	1754414	1707848	1758380
Threonine 2TMS -NOT CONF	16.5456	0	0	0	0	0	0	0	0	0	0	0	0	0	0	0	0	0	0	0	0	0	0	0	0	0	0	0	0	0	0	0	0	0	0	0	0	0	0	0	0	0	0	0	0	0	0	0	0
Glycine 3TMS - NOT CONF	16.8423	258200	0	0	0	0	0	93339	0	0	0	0	0	52689	0	0	0	0	0	223340	35682	92604	0	30380	0	148033	0	0	0	0	20794	0	17220	0	0	69322	0	0	0	0	76376	20110	0	102641	0	0	0	0	0
Maleic acid 2TMS-NOT CONF	16.8813	240455	135965	95809	149835	191813	199310	212251	151382	158478	88512	134812	161363	312937	202491	202436	196639	206964	314161	0	212183	0	234207	222879	190107	0	60122	0	67233	98891	0	133462	112310	90259	136602	80464	87671	0	0	0	270878	89248	135387	342435	270513	154152	300117	398303	353721
D4-Succinic acid (ISp) 2TMS	17.18	15844542	12315189	13282140	10643490	11448882	10707246	7445116	8036008	8447564	9989935	8525800	8801735	7881353	9186364	9267645	8908045	9427959	8651048	16361653	21621237	33829636	26738420	19948268	18901364	9342506	10328980	9882380	10175171	9430138	9673572	8523774	8577485	8869428	9359176	9627858	9520708	21398803	12327524	10930353	21522218	9533292	8400882	9096141	10471153	11192240	10400112	10196015	10682352
MSTFA	17.6757	0	0	226192	176154	0	0	0	0	0	0	0	0	0	0	0	0	0	0	300125	499025	712914	507171	415630	0	0	0	0	0	0	0	0	0	0	0	0	0	460608	224268	126545	473925	0	0	0	0	0	0	0	0
Glyceric acid 3TMS - NOT CONF	17.6903	564196	274272	189304	385417	629309	610546	477553	170596	292000	499613	509841	358960	409175	364632	276711	258299	409725	413552	535209	886873	704644	1335998	1627175	1092378	530960	227131	388457	572417	709965	413300	368072	394021	233550	466437	435445	303458	0	0	0	864805	422281	401347	352807	232889	171694	379337	631440	607313
Itaconic acid 2TMS - NOT CONF	18.1332	0	0	0	0	0	0	0	0	0	0	0	0	0	0	0	0	0	0	0	0	0	0	0	0	0	0	0	0	0	0	0	0	0	0	0	0	0	0	0	0	0	0	0	0	0	0	0	0
Fumaric/Maleic acid 2TMS - NOT CONF	18.4038	264040	206586	132285	179919	184127	193416	178689	115355	125625	100624	106169	135492	183970	197688	150776	166162	132125	177893	166274	364350	338564	240964	265873	201479	79026	84397	76295	83914	87877	78357	98908	96545	89425	91502	81573	86526	0	0	0	357430	110091	133697	243395	184879	121503	175730	219380	201804
Serine 3TMS - NOT CONF	18.6308	111200	210016	276222	151788	52625	78937	37966	142072	85059	35489	19593	96043	44699	45672	70621	45135	65971	15048	95988	235746	305548	225948	47603	242152	144073	107282	88414	0	21578	49520	93214	131400	42122	112376	153407	26099	0	0	0	325623	140055	90188	75760	76520	121591	54727	0	0
Erythronic acid-g-lactone 2TMS - NOT CONF	19.1117	52709	0	0	0	0	46017	0	0	0	34416	30670	16551	0	0	16544	0	0	15869	25522	0	0	154486	101132	0	25682	31845	64834	36614	27561	0	29855	28146	0	13992	23049	16630	0	0	0	60835	0	19527	0	43133	32948	0	51335	0
Threonine 3TMS - NOT CONF	19.418	136017	190959	160791	40104	30135	22410	0	61325	27155	0	0	44445	24930	0	29110	0	30241	0	190182	230563	530604	140147	0	181904	54936	86744	29647	0	0	33660	44441	76948	49520	38824	90194	0	0	0	0	207862	71172	46745	112567	89507	90908	0	0	0
Threonine 3 TMS - NOT CONF	19.4213	0	0	0	0	0	27492	0	0	0	0	0	0	0	0	29187	0	0	0	0	0	0	0	0	0	0	0	0	0	0	0	0	0	0	37565	0	27435	0	0	0	0	0	0	0	0	0	17495	0	0
Column Bleeding_20.058min	19.6212	0	114083	105216	106263	116963	106177	0	0	0	82422	78909	42691	121521	65718	54576	71869	85597	69737	102588	0	0	0	0	0	0	0	106216	81172	105312	90479	0	65323	75045	83928	69555	69319	69265	0	113766	61132	0	102104	85314	70749	75497	95247	0	72843
Malic acid 3TMS - NOT CONF	22.6444	14518924	8945012	6344735	8709511	11489027	10953891	6705226	5122092	6128378	5493462	6100271	7092329	6258451	5636043	6187574	6106554	6449506	7831118	9228121	12366402	13115928	15645898	15892070	12287501	4701372	4407975	4680787	5898872	5822184	4794206	4066401	4350952	3730440	4650226	4019918	4131571	0	0	0	14786611	5800943	5105707	6658010	5039327	3971399	6781152	8900635	8566188
Erythritol 4TMS - NOT CONF	23.2059	53233	28984	43132	30962	20496	0	21316	12110	0	14648	0	0	0	8146	0	0	14529	8485	81554	67117	126112	92014	34638	38509	17882	22046	22786	15385	0	0	0	17937	19966	0	9159	12980	0	0	0	56877	0	14369	23661	0	18937	35306	0	0
Pyroglutamic acid 2TMS - NOT CONF	23.5467	333216	0	417345	0	193969	320189	0	0	0	0	0	181950	0	0	0	0	0	0	626205	384151	926980	747118	534856	491345	295121	385182	407792	229037	0	0	0	0	0	0	0	0	0	0	0	585777	0	0	0	0	498490	0	156602	0
Aspartic acid 3TMS - NOT CONF	23.5838	350645	701269	1068265	522713	407658	278367	155163	368314	209912	317144	281099	258571	292625	137633	240792	192251	177719	188369	462786	354760	1416698	854327	195971	835474	309676	393665	267536	283938	341896	217322	230199	206898	322740	181607	164036	173979	0	0	0	1186875	413067	290887	0	0	248869	0	52537	0
G-Aminobutyric acid (GABA) 3TMS - NOT CONF	23.7772	0	153993	0	38883	0	82809	22330	0	0	0	0	0	41343	0	0	0	0	0	63426	323305	341335	42695	53868	61064	77438	28367	0	17911	0	20251	55268	17333	0	0	0	0	0	0	0	219638	29265	21689	0	0	0	0	0	0
Threonic/Erythronic acid iso1 4TMS - NOT CONF	24.2275	144251	128957	71309	263886	270182	326882	124333	78368	146266	138393	172755	191252	148064	173894	115126	156452	162103	284090	96504	228942	236816	276700	0	0	65720	60224	103442	100089	151842	192439	104007	80103	80505	165344	81439	181308	0	0	0	323833	138710	133815	88705	108828	62530	262890	272900	329288
Threose/Erythrose iso1 1MEOX 4TMS - NOT CONF	24.3538	0	0	0	0	0	0	0	0	0	0	0	0	0	0	0	0	0	0	0	0	0	0	0	0	0	0	0	0	0	0	0	0	0	0	0	0	0	0	0	0	0	0	0	0	0	0	0	0
Methyl glyceric acid 3TMS - NOT CONF	24.4329	75096	42874	67500	68093	0	24962	36750	0	23332	0	0	24476	27545	23138	0	0	0	14807	84504	72775	195996	98746	36849	34960	42397	0	20945	0	0	0	0	32168	0	0	36867	0	0	0	0	81110	18378	0	43707	43982	46440	58644	0	0
ColumnBleeding-Heptasiloxane	24.5234	138762	115542	114185	117526	120520	113772	78745	63176	55472	56760	47304	44256	52597	35076	35600	33560	44006	53223	109278	124988	190917	175654	140710	177025	120477	85870	76098	59397	71261	65337	59645	46552	40786	49630	34619	41371	74737	140777	52118	74275	112616	54565	50483	46370	48417	49327	46186	25982
Threonic/Erythronic acid iso2 4TMS - NOT CONF	24.7633	3667758	2385237	2397867	1474180	2192787	2556093	2286846	1297574	1985898	1943217	1795088	1257790	1490942	1505139	1790337	1447609	2000055	1060173	3338874	6208875	8546474	9003011	6216581	5292331	1854047	2589730	2406895	2906247	2085432	1832537	2336991	2057238	1738685	1594272	1720867	1701918	0	0	0	4800394	2021790	1773086	2300194	1935404	1954603	1497228	2090624	2384744
UNKp-sugar_25.454	25.4229	518439	311892	400746	234932	217561	135276	282172	192876	144298	206422	166805	126359	172927	87740	174801	72885	91830	85321	653504	447858	1115931	661100	154588	468696	319605	335324	258367	243531	192155	135081	164524	239687	240607	133504	223320	109298	0	0	0	603468	251055	217132	220987	115999	141520	71195	31711	32963
Pentose iso1 1MEOX 4TMS - NOT CONF	27.6798	50136	82580	77112	76893	29419	87141	98932	41041	52722	37533	35463	66132	84373	46136	0	29994	88789	37461	77786	144284	234135	96988	127681	95863	69815	76990	42966	83965	55022	47183	40736	77005	54445	44539	74953	40830	0	0	0	156940	42090	50878	0	67153	58275	66945	32611	84512
Pentose iso2 1MEOX 4TMS - NOT CONF	28.0987	0	0	0	0	0	0	0	0	0	0	0	0	0	0	0	0	0	0	0	0	488794	0	0	0	0	0	0	0	0	0	0	0	0	0	0	0	0	0	0	0	0	0	0	0	0	0	0	0
Galactitol/Mannitol/Sorbitol 6TMS - NOT CONF	28.571	98546	42616	105179	26935	0	0	33251	20556	0	27659	0	0	0	0	0	0	0	0	83298	71958	246784	140019	54624	17998	34594	27039	26619	26796	0	0	0	0	0	0	0	0	0	0	0	75699	0	0	64664	42350	59317	0	0	0
Levoglucosan (artifact of sucorse pyrolysis) or Pentose 4TMS	28.7415	47460	16307	30410	26382	31018	30355	35342	34285	44324	26811	28243	28150	36911	33858	61926	50268	48302	46164	29846	15119	52157	49095	33837	0	0	0	24748	0	15961	0	29177	21898	21614	26401	34599	18105	0	0	0	32964	13299	28813	102073	39032	70532	58059	77024	58144
ColumnBleeding	28.9214	134335	93428	100154	102921	107675	117618	60992	50911	54206	38140	31751	0	49536	0	0	28361	42800	38473	100206	109776	248250	186745	150371	165683	100170	61856	55207	62835	64719	54974	49978	28813	0	39000	26639	34281	66608	116787	45804	62241	84173	38476	52422	0	0	45607	39133	0
COLUMN BLEEDING - Heptasiloxane	28.9237	0	0	0	0	0	0	61752	13943	0	38361	0	34687	0	29009	22133	0	42754	0	0	0	0	0	0	0	0	0	0	0	45476	0	0	0	29968	0	22340	26861	0	21564	46551	0	0	41006	0	38439	45074	0	0	30275
Rhamnose 1MEOX 4TMS? - NOT CONF	29.1108	11141	14162	18250	20055	13798	11934	0	0	0	0	0	0	0	0	0	0	0	0	0	0	0	0	21168	0	0	0	0	0	0	0	0	0	0	0	0	0	0	0	0	21532	0	0	0	0	0	0	10298	0
Ribitol iso0 5TMS - NOT CONF	29.2161	0	24610	25523	37308	18362	31286	32569	39567	51120	30515	13882	61873	22603	29774	26347	44437	30762	47115	40898	0	0	0	43841	40783	0	15357	10923	26901	19369	0	38265	36291	19142	37064	42379	10239	0	0	0	45865	36007	32190	60821	36077	13991	74162	28261	33241
Ribitol/xylitol/arabinitol iso1 5TMS - NOT CONF	29.3391	252897	107985	90582	51997	55705	71314	134473	0	0	0	0	0	96547	0	0	33380	0	0	140069	122265	217041	145654	165115	108792	74858	0	46772	0	0	40852	0	0	44875	0	0	66237	0	0	0	171939	0	0	162917	106247	77864	62159	60787	63862
UNKp-30.034min	29.7021	38306	62024	33369	0	0	0	0	0	0	55144	0	0	0	0	0	0	0	0	47015	113900	0	125254	0	69114	40250	41503	47646	0	0	0	37269	21815	47453	0	23329	0	0	0	0	78140	0	0	36266	0	81500	0	0	0
Ribitol/Xylitol/Arabinitol iso2? 5TMS - NOT CONF	29.7307	99214	134870	76635	481616	281690	309959	84400	69643	126454	130655	151641	195670	192513	233063	133390	190201	149530	368036	69482	230226	396011	359777	455643	349745	0	0	56874	63178	163599	168163	86540	0	129877	190049	66917	218637	0	0	0	442093	143420	123617	96217	156141	0	522787	297553	305715
Arabinonic acid iso1 5TMS? - NOT CONF	30.0558	32119	21890	22150	32520	35798	40267	0	16362	0	24427	18220	23644	0	15912	15131	16503	20674	28084	41674	0	0	0	0	44920	14430	21485	21203	28966	16965	16177	16157	14345	26389	0	21316	25637	0	0	0	0	15557	14184	15895	19588	0	37500	35153	37776
Aconitic acid 3TMS - NOT CONF	30.1747	0	0	0	0	0	0	0	0	0	0	0	0	0	0	0	0	0	0	38221	0	65165	29010	0	0	0	0	0	0	0	0	0	0	0	0	0	0	0	0	0	25638	0	0	0	0	0	0	0	0
Ribonic acid 5TMS - NOT CONF	30.3629	329441	234322	191139	238285	237333	247949	150565	134127	151940	192149	156435	186992	163863	148887	151393	167341	200827	224795	387333	514823	1359753	662575	521817	299674	177299	158789	179406	199662	161619	161451	177122	170698	190659	148958	172552	188429	0	0	0	410926	161914	159188	199489	220189	180212	260118	266395	335220
ExBlk_P-Plasticizer_Isophthalate_30.423min	30.4229	114152	0	0	0	0	0	0	0	0	0	0	0	0	0	0	0	0	0	743335	525564	1346948	254521	199028	0	0	0	0	0	0	0	0	0	0	0	0	0	1411381	0	0	922403	0	0	0	0	0	0	0	0
Hexofuranose 5TMS - NOT CONF	30.5493	184267	53615	110579	0	67544	0	0	31617	0	46504	32862	25905	33802	29636	88116	44532	46267	67082	108569	0	0	208945	173456	0	0	46321	64380	0	21414	0	33988	60076	58332	50340	42694	80692	0	0	0	71081	0	30535	211934	33453	182557	48030	88792	32676
Keto-gluconic acid 5TMS - NOT CONF	30.6155	24675	24800	28680	38058	45264	47251	23614	16889	36960	27349	16794	24008	23680	11039	18835	23222	33432	29696	40043	0	0	0	96244	0	0	21899	27666	25245	18190	0	0	24269	20940	0	26284	22073	0	0	0	0	0	14355	0	17157	31446	40001	49658	43893
Methyl Fructofuranoside-a-D 4TMS - NOT CONF	30.7091	347970	53628	88747	80451	89781	106465	37736	53445	45245	0	82161	89949	0	0	66359	69067	107903	72222	146806	105394	270910	259378	217875	120954	102979	72992	112475	80655	94292	0	74093	0	103512	75812	89730	115983	0	0	0	186767	79684	82577	245670	50960	0	57258	57584	76637
Pentofuranose 4TMS -NOT CONF	30.7092	0	70542	0	0	0	0	40309	0	51674	79439	0	0	30492	39270	0	0	0	0	0	0	0	0	0	0	0	0	0	0	0	35651	0	56025	0	0	0	0	0	0	0	0	0	0	0	33002	57820	0	0	0
ExBlk_P-Plasticizer_Terephtalic_31.506min	31.123	2062809	1331828	1066338	871307	786364	695288	323734	152912	143030	179036	135847	122024	0	0	0	0	0	0	4957495	4607789	8595753	4691341	2975318	2185489	693521	495373	375443	124268	301854	234687	35349	0	0	0	0	0	9875573	778801	0	6051940	560341	59223	0	0	0	0	0	0
Galactaric acid 6TMS - NOT CONF	31.3825	68216	73335	73332	26075	54303	56592	33021	48737	62739	34551	26348	17061	0	0	0	0	28282	19440	81538	102589	235547	210792	118325	90303	31829	60141	36126	23596	25695	0	40478	0	20454	0	45580	0	0	0	0	86957	23611	0	46251	36540	38246	28239	35794	44992
Shikimic acid 5TMS - NOT CONF	31.7708	101752	61638	0	0	0	0	21909	34592	34272	57994	43069	23234	0	0	0	0	59136	0	0	0	0	0	0	53910	0	94058	64059	82089	35404	0	40870	52120	27206	24899	54490	28073	0	0	0	0	36758	41960	86775	69325	59704	0	0	0
Citric acid 4TMS - NOT CONF	31.8886	5408459	3721251	4765928	4042090	3251898	2619017	2266334	2039224	3119005	1886692	1283948	2135331	1209522	1275245	2037794	2166792	1864854	2270116	10501931	5861958	25954426	15108403	5888464	4403568	3920869	4053672	4780110	2508458	2294311	1885698	1924042	2712353	2504636	2369960	2897414	1745762	0	0	0	8271540	2663488	1752360	1342908	1419921	2000087	2196818	1868987	1478018
Isocitric acid 4TMS- NOT CONF	32.0108	86582	0	19821	79418	50785	38817	0	0	0	18702	0	0	0	0	28932	0	0	35565	132695	39058	168661	249605	156872	73806	13868	0	39263	0	27289	0	0	0	0	21572	21845	0	0	0	0	118020	18139	0	0	0	0	38234	32198	0
Isocitric acid 4TMS - NOT CONF	32.014	0	15837	0	0	0	0	0	0	14229	0	0	0	0	0	0	23460	0	0	0	0	0	0	0	0	0	0	0	0	0	0	0	0	0	0	0	0	0	0	0	0	31601	0	0	0	0	0	0	0
2-Ketoglutaric acid?? 1MEOX? 2TMS - NOT CONF	32.4967	274340	155640	97588	108531	256081	285729	0	73721	93761	198448	87745	104220	0	0	0	0	73149	76270	213602	191688	690331	402688	573396	176671	82713	70306	139036	91612	116035	0	0	0	68369	0	81408	0	0	0	0	227468	69870	0	83440	67061	0	71677	152067	139590
Methyl-rhamnose 3TMS - NOT CONF	32.7126	63331	105868	113705	94726	55651	75148	59666	39065	42950	50815	37703	71706	32783	56991	58005	40941	52021	53110	59441	220043	678949	181388	107298	180809	65271	108912	99175	110162	48077	75076	51440	79265	66554	42442	43706	66711	0	0	0	189710	58286	53726	84337	59309	74717	75570	36899	44195
UNKp33.1829-Isocitric acid lactone?	32.8168	487235	417710	435582	143683	171872	189403	271850	272513	276402	285602	255880	186458	191763	166209	143248	136161	370022	81943	690189	894366	1886298	1432232	1111409	651531	431507	471250	460583	440218	270112	202988	459812	354296	339045	191955	420907	299768	0	0	0	737416	313641	281774	383634	397277	383336	170607	199361	197282
Fructose iso1 1MEOX 5TMS - NOT CONF	33.1659	1962658	3463506	808261	4524526	1282253	4794891	6413462	1818549	2906122	1694509	1556772	2273171	7536110	2738618	604394	455434	4282357	2042327	2231888	3360206	8553033	2219868	3665146	2265765	2683134	735317	740517	2421688	2190887	2248640	1306285	2015343	1983896	1783148	1827887	1018014	0	0	0	5035084	1942417	1683816	1384351	2855427	708487	4621012	1375842	4434834
Fructose iso2 1MEOX 5TMS - NOT CONF	33.4174	1333118	2241154	560501	3053164	854981	3214059	4046791	1188000	1993800	1088477	1010628	1443389	4687755	1724202	0	0	2787453	1338552	1551315	2312246	5669212	1874567	2546186	1541041	1775452	0	0	1595899	1443397	1508015	907745	1333827	1269416	1170124	1243358	691974	0	0	0	3287071	1281866	1124737	865390	1777310	0	2709539	858119	2714375
Hexose 1MEOX 5TMS - NOT CONF	33.6027	0	279325	0	405309	71038	266229	353543	103040	126340	83759	0	121966	340388	212008	0	0	224731	171795	135263	398322	0	0	145431	159953	118280	0	0	139308	65428	110065	0	89005	137508	65016	59547	0	0	0	0	379160	143078	111879	0	224202	0	409376	77156	253327
Sedoheptulose iso1 1MEOX 6TMS - NOT CONF	33.6184	0	16017	0	19746	19292	15801	10223	0	0	38872	0	6988	0	7903	26142	0	0	19910	11999	21739	22003	31282	30155	19968	12261	0	0	0	0	0	0	0	0	0	10711	8940	0	0	0	19777	0	0	0	19451	0	23772	16271	0
Glucose iso1 1MEOX 5TMS - NOT CONF	33.7995	14070043	13671395	9978381	19380313	8064869	15930879	18062157	7065610	8474425	8708877	5220545	7116418	11645761	5327108	4789507	3814899	12653250	6715216	19904857	23675325	68188117	40551734	24323312	22918950	8767100	10620066	9188062	10163462	6236257	6593473	4903218	7269277	7479285	4275632	6934100	6405775	0	0	0	25132729	7830905	5725230	8200442	10214555	6287699	18950034	6897020	11620924
Threose/Erythrose 1MEOX 3TMS	34.1878	0	0	0	0	275217	0	0	0	0	0	0	0	545440	348011	0	219481	0	0	0	1630070	3006182	1775302	1204205	903240	364223	0	0	0	0	0	0	0	0	0	0	0	0	0	0	1308967	0	509358	0	0	0	0	0	0
Glucose iso2 1MEOX 5TMS - NOT CONF	34.2362	2335087	2352567	1700211	3052117	1369527	2571132	2790439	1166300	1489875	1334082	837292	1170016	1714191	870426	0	0	2115872	1165467	3368031	4112547	11186095	6500435	4025502	3851323	1652755	1744281	1482914	1719209	1026393	1044990	835931	1165878	1302146	739280	1097066	965637	0	0	0	4263938	1354601	856144	0	1789315	0	3026199	0	1903043
Glucaric acid 6TMS - NOT CONF	34.3467	81360	83332	56380	44126	54390	48407	23617	25164	35924	43017	25780	21893	21684	20471	27906	17740	35328	31406	64446.5	100902	57115	462093	89828.5	108636	48051	73591	67378	51214	41653.5	29481	29412	44058	49736	21068	40929	31143	0	0	0	140289	33505	27221	33367	44093	43809	38478	32723	42436
Threose/Erythores iso2 1MEOX 4TMS - NOT CONF	34.4718	696305	579250	483782	683059	274548	625456	1900154	652140	742129	1077494	1282449	1193527	2157832	1560131	1398172	791057	1893814	856950	1174197	0	0	0	0	0	1144654	1353696	1226174	1518648	1401634	1907252	923559	1174149	965283	1056824	1668061	1104613	0	0	0	0	942358	1600045	511298	485177	701312	660691	530456	1383410
Ethyl-a-D-glucopyranose 4TMS - NOT CONF	34.8221	113741	0	65304	237450	0	0	0	23050	0	0	0	0	23773	193186	40297	26346	0	14718	0	222254	0	0	0	0	0	0	24041	0	0	0	0	0	0	0	0	0	0	0	0	0	33018	38175	0	0	63696	215367	0	0
Ascorbic acid 4TMS - NOT CONF	35.0779	82167	0	0	0	71281	0	0	0	0	0	0	0	0	0	0	0	0	0	0	0	0	143492	240052	0	0	0	0	0	0	0	0	0	0	0	0	0	0	0	0	0	0	0	0	0	0	0	0	0
Gallic acid 4TMS - NOT CONF	35.3556	225604	217837	160878	73848	173276	318629	116832	211663	289116	215844	172808	129942	235945	151459	126206	113045	185770	177902	120768	72409	311677	221371	311207	0	130813	142522	170192	128532	103446	75517	136963	72687	85363	95137	134783	117806	0	0	0	209332	102448	114551	239948	244736	252336	100841	254447	331560
Gluconic acid iso1 6TMS-NOT CONF	36.0691	98744	65348	84324	50564	91137	75788	47964	52512	62885	48652	0	0	0	0	0	0	36317	49892	122819	126677	407264	397371	148758	77504	54107	66654	64484	51716	0	0	42046	36674	51756	0	36316	0	0	0	0	152266	45899	0	56157	64709	63679	0	92296	66194
Gluconic acid iso2 6TMS - NOT CONF	36.1774	202595	94698	112698	134011	160383	144666	122959	63523	99535	103715	86952	97434	90321	0	72445	63318	127954	88948	238716	267516	485944	720992	261905	248446	95144	99655	89075	113038	102309	100859	62706	88031	111192	65505	88151	127446	0	0	0	244695	94614	93976	111331	86341	86430	126407	172556	123365
Palimitic acid 1TMS - NOT CONF	37.8366	0	0	0	0	0	0	0	0	0	0	0	0	0	0	0	0	0	0	0	0	0	0	0	0	0	0	0	0	0	0	0	0	0	0	0	0	397105	0	0	0	0	0	0	0	0	0	0	0
Inositol 6TMS - NOT CONF	38.3627	18501282	12996762	12532594	6158133	5040817	6666639	4997111	7390403	5653246	9176659	5878392	5862621	7883357	7011849	7955416	4414230	5897828	4536077	12588897	21898179	63299849	36378280	15490017	11553119	7431189	11633750	10136446	9357096	5832647	7292385	7911639	9928932	8401825	6453848	7672299	6635172	0	0	0	17457401	6867625	6906146	11781916	10901322	10856240	6243178	5162672	6557280
Sedoheptulose iso2 1MEOX 6TMS - NOT CONF	38.8258	16652	0	24713	37205	27569	35298	0	19379	0	19234	0	0	18953	0	0	10484	0	0	0	37116	71497	96828	38072	26078	18305	25969	0	0	0	0	0	0	0	0	0	0	0	0	0	43164	0	0	25554	10826	0	42659	29536	29616
Caffeic acid 3TMS - NOT CONF	39.6963	0	38381	0	29745	23901	33283	0	0	0	0	0	0	0	0	0	0	0	0	0	43255	83549	0	25616	0	0	0	0	0	0	0	0	0	0	0	0	0	0	0	0	72866	0	0	0	0	0	0	0	0
Glyceryl-glycoside 6TMS - NOT CONF	43.4587	226545	595780	434830	333687	257909	506120	210962	260368	265081	368581	300799	409600	265116	283167	187569	189210	395723	293079	273061	872443	2502718	1390984	1188317	866987	367572	485956	338984	617069	367163	407394	342369	490084	414248	358728	314652	379863	0	0	0	972732	307228	313375	139811	493390	407452	370998	279689	540005
Rutinose 7TMS - NOT CONF	44.4076	0	0	0	0	0	0	16628	0	0	0	0	0	0	0	0	0	0	0	0	0	0	0	0	0	0	0	0	0	0	0	0	0	0	0	0	0	0	0	0	0	0	0	0	0	0	0	0	0
Glucuronic acid 5TMS - NOT CONF	44.7654	206243	91045	154274	96342	72036	91753	36544	61241	50860	83337	45333	55397	0	0	75450	48268	70831	42533	0	0	0	0	0	88545	53155	94918	68709	56897	42427	0	38828	57284	57363	47048	60064	58124	0	0	0	0	51776	47739	0	46870	94010	83399	53909	54457
ExBlk_P-Reagent_48.562min	48.0788	0	0	0	0	0	0	0	0	0	0	0	0	0	0	0	0	0	0	0	0	0	0	0	0	0	0	0	0	0	0	0	0	0	0	0	0	0	0	0	0	0	0	0	0	0	0	0	0
Cellobiose?? 8TMS - NOT CONF	48.1219	2046650	1127905	1302724	1190333	1040724	977593	1053620	1104063	1086822	958562	862548	819371	936071	871595	1240354	1037136	980262	1002890	1443832	1340813	2047259	3570945	1846842	700354	738077	791518	769900	597370	603256	440963	697880	717190	617644	649760	982691	478928	0	0	0	2036610	714443	767543	1395322	1068279	1412561	1344633	1201968	1112504
Sucrose 8TMS - NOT CONF	49.7574	98711027	45349424	16237186	21991411	62022950	40710672	23539378	27141857	9173905	42979419	44866513	44439737	18897296	29023010	46025005	39986284	17528767	40969993	74820224	83742150	57246898	180512413	192177951	62584834	37712773	52581038	41394222	42499981	51293807	19683652	31106792	22752479	26703702	30251974	27322938	26917365	0	0	0	87188957	31203247	32383600	64442569	37591088	12763284	23068392	64712452	39774962
UNKp-sugar-51.105min	50.6852	177381	107214	324298	357327	138380	160154	142932	49618	73644	70197	51093	48225	0	0	83988	83203	126572	119212	146860	196978	961103	528142	247138	252212	0	47420	51928	0	0	0	0	0	0	0	0	41678	0	0	0	322972	49268	36437	108087	90735	181027	380442	119175	102145
Galactinol 9TMS -NOT CONF	55.7841	796524	0	0	0	0	0	86007	0	0	86523	0	70083	65729	0	71272	63484	0	0	869006	176393	692165	608312	460169	149479	336628	0	104728	70402	0	0	0	63649	110066	0	123400	0	0	0	0	351847	60903	72133	574094	0	0	0	0	0
Disaccharide-58.78min	58.2789	189585	1106312	591635	651777	255380	759125	492901	413211	496897	440077	359451	600874	556253	587849	158444	167111	737026	404377	396012	2129757	5464389	849379	2108767	1145277	647843	588166	264102	846676	429849	764391	460942	676263	541123	550051	421274	421182	0	0	0	3075693	454796	447333	99181	945857	555703	736822	264312	805123
Disaccharide_62.15min	62.1299	517819	88514	57691	35405	52065	0	94386	0	0	85652	0	73334	96778	55700	127201	78435	0	90141	249353	323255	161273	252057	121442	58726	109520	0	0	0	0	0	0	0	0	0	0	0	0	0	0	143611	0	42721	208772	69594	0	52302	67892	0
[truncated: 36 more columns]
