# Supplementary material for: A metabolomics characterisation of natural variation in the resistance of cassava to whitefly
Source: BMC Plant Biol. 2019 Nov 27;19:518. doi: 10.1186/s12870-019-2107-1 (PMC6882011; doi:10.1186/s12870-019-2107-1)
Supplement: Supplementary file 15 — Additional file 15: Table S10. Passport data of accessions COL2246 and ECU72 from CIAT’s genebank [file 12870_2019_2107_MOESM15_ESM.xlsx]

## Sheet: CASSAVA-GRP-CIAT
Genetic Resources Program - CIAT - Cassava search results - 19/7/2019
Passport																								Characterization								Nutritional and technological traits											Genetic information
Identification					Taxonomic information				Ecological observations		Collection information								Donor's information			Collector's information	Date of receipt			Foliage					Root	Pulp			Starch						Year	Responsible	Allele position for the Locus EST-1
Accession number	CIAT code	DOI	Synonyms	Common names	Genus	Species	Subspecies	Variety	Biological status	CORE collection	Country	Department	County	Place	Date of collection (dd-mm-yyyy)	Altitude (masl)	Latitude (decimal)	Longitude (decimal)	Name	Institution	Country	Name	dd-mm-yyyy	Growth habit	Plant height (cm)	Flowering	Shape of leaf-lobe central	Petiole color	Developed leaf color	Number of leaf lobes	Root color	Dry matter content (%)	Total HCN content (ppm)	Total sugars (%)	Total amylose (%)	Clarity (%)	Temperature pasting (°C)	Maximum viscosity	Breakdown (cP)	Easy cooking (minutes)			Null	1	2	3	4	Responsible
ECU72	ECU 72	10.18730/P8CG~	072	Injerta	Manihot	esculenta			Landrace	Yes	Ecuador	Zamora Chinchipe	Zamora		05-03-1970	950	-4.0667	-79.0167				Betancourt, Victor Manuel Patino	05-03-1970		230	Present	Lanceolate				White	38.5	51	2.39	19.06	46.0	64.7	698	259	3.61	2002	Teresa Sanchez, Hernan Ceballos, Edna Salcedo		86				Cesar Humberto Ocampo Nahar
COL2246	COL 2246	10.18730/P8W3E	COL 2246	Lengua De Pisco	Manihot	esculenta			Landrace	No	Colombia	Tolima	Honda		15-09-1981		5.1833	-74.7				Octavio Vargas	15-09-1981		170	Present	Lanceolate				White	27.63	534	6.0	22.3	48.5	65.75	852	391	3.06	2001	Teresa Sanchez, Hernan Ceballos, Edna Salcedo		86			100	Cesar Humberto Ocampo Nahar
International Center for Tropical Agriculture. All rights reserved. 2019©
	CIAT information access agreement for data bases
	Preamble
	This information access agreement (referred to hereafter as the "IAA") governs the terms and conditions under which the Centro Internacional de Agricultura Tropical (international organization founded by the International Bank for Reconstruction and Development and the United Nations Programme for Development, affiliated to the Consultative Group on International Agricultural Research (CGIAR), an…
	Terms and conditions
	Article 1. This information access agreement is an agreement between one institution mentioned below through its legal representative or duly authorized agent and CIAT, or between an individual and CIAT. This agreement is uninominal, and not transferable. This IAA and the copyright of CIAT over the information and the data base shall last over the same duration as for any other copyrighted work i…
	Article 2. CIAT is making available the information and data found in the data base and copyrighted to CIAT for general information purposes of scientific research, or germplasm conservation and enhancement such as plant breeding, or technical training, or general education, or academic or personal use. Anytime the user consults the data base through CIAT web site, he/she shall be bound to the sa…
	Article 3. The user shall not claim legal ownership over the information and data found in the data base nor seek intellectual property protection under any form over these information, data and data base. The user shall not transfer the information and data found in the data base and referred to in this IAA, or any copy of them, to a third party without obtaining written authorization from CIAT …
	Article 4. The user shall not modify the information and data in any way. The user shall not use or distribute the information and data for profit, including commercial publication, reproduction, transmission, or storage in any form. The user can download or print part of the data base (not the totality) for his/her own personal use for the purposes as defined in Article 2. In printing part of th…
	Article 5. CIAT is making available these information and data with all pertinent checks to the extent possible. CIAT however does not guarantee the accuracy or completeness or correctness of the information and data. The information and data do not reflect at all any philosophical, political, or any other non-technical opinion by CIAT. The information and data do not reflect either any position …
	Article 6. No technical failure or mishap or delay in any presentation or transmission of the information and data and data base shall constitute a waiver of any right under this IAA. CIAT reserves the right to modify or update the information, data, and data base at any time in whatever way to better fulfil its mission; any modification or updating by CIAT shall not constitute a waiver of any ri…
	Article 7. This IAA shall terminate immediately upon the violation by the user of any of the terms and conditions. The user may terminate this IAA at any time. Upon termination, the user agrees to delete all copies of the information and data found in the data base and to cease all uses of them.
	Article 8. User (signing on behalf of the institution, this being fully spelled, if appropriate), full names, position (if appropriate), place, date.
	(1) This does not prevent the recipient from releasing or reproducing the seed for purposes of making it directly available to farmers or consumers for cultivation, provided that the other conditions set out in the MTA are complied with.
